# Supplementary material for: Co-regulated gene expression of splicing factors as drivers of cancer progression
Source: Sci Rep. 2019 Apr 2;9:5484. doi: 10.1038/s41598-019-40759-4 (PMC6445126; doi:10.1038/s41598-019-40759-4)
Supplement: Supplementary file 2 — Supplemental Table 1 [file 41598_2019_40759_MOESM2_ESM.xlsx]

## Sheet: SupplementaryTable1_NormalVsTum
Symbol	MeanDeltaTminusN	Pvalue	Padj
ZNF830	-0.126465	0.0502262	0.0716677
ZNF207	0.247125	4.84477e-12	1.59746e-11
ZMAT2	0.0489775	0.206312	0.251701
ZCCHC10	0.251666	1.39176e-05	2.78351e-05
ZC3H18	-0.0810796	0.126862	0.162917
YBX1	-0.312125	0.000263554	0.00047635
XAB2	-0.00570216	0.932153	0.935989
WDR83	0.334349	0.000280374	0.000499351
WDR77	0.251552	7.32429e-07	1.55402e-06
WBP11	0.343355	2.88432e-08	6.83275e-08
USP39	0.446492	2.57817e-20	1.74743e-19
UBL5	0.663041	9.06633e-20	5.82154e-19
U2SURP	-0.0251756	0.623989	0.664861
U2AF2	0.536634	2.52137e-19	1.46479e-18
U2AF1	0.0608565	0.235595	0.280416
TXNL4A	0.496972	3.89756e-15	1.7291e-14
TTC14	-0.202044	0.0181827	0.0275564
TRA2B	0.0254007	0.45474	0.499805
TRA2A	0.0770104	0.0829201	0.113666
TOE1	-0.0342944	0.560794	0.608149
THRAP3	0.0272386	0.386635	0.436754
THOC7	0.0428475	0.360454	0.412915
THOC5	-0.23391	1.72628e-05	3.42449e-05
THOC4	0.706683	4.304e-15	1.81065e-14
THOC3	0.743064	1.47967e-22	1.24496e-21
THOC2	0.231314	9.2553e-06	1.88191e-05
THOC1	0.138185	0.0230595	0.0341001
TFIP11	0.0650463	0.166639	0.207448
TCERG1	0.0742587	0.175863	0.21672
SYNCRIP	0.0517066	0.293998	0.348231
SYF2	-0.320515	2.51942e-11	7.88127e-11
SUGP1	0.186603	0.000779149	0.00133882
SRSF9	0.562996	3.90851e-24	4.54132e-23
SRSF7	-0.00907859	0.8242	0.834459
SRSF6	-0.0152708	0.813218	0.826771
SRSF5	-0.934944	2.46844e-23	2.4092e-22
SRSF4	-0.280676	1.56728e-09	4.06826e-09
SRSF3	-0.0355726	0.331504	0.387019
SRSF2	0.203554	8.21323e-08	1.85558e-07
SRSF10	0.19325	5.44111e-07	1.18538e-06
SRSF1	0.490647	2.66462e-28	6.50166e-27
SRRT	0.43377	1.85354e-12	6.36991e-12
SRRM2	-0.164693	0.00800195	0.0124361
SRRM1	-0.122169	0.0100115	0.0153635
SRPK2	0.485761	1.86789e-13	7.01177e-13
SRPK1	0.800789	1.2796e-19	7.80557e-19
SNW1	0.0534904	0.119949	0.156511
SNRPG	0.75028	1.75128e-26	3.05224e-25
SNRPF	0.635843	1.25972e-19	7.80557e-19
SNRPE	0.891556	2.30453e-26	3.51441e-25
SNRPD3	0.474821	2.56143e-15	1.15739e-14
SNRPD2	0.29498	1.15347e-06	2.42627e-06
SNRPD1	0.678984	9.0292e-23	8.15972e-22
SNRPC	0.594027	7.67822e-24	8.51584e-23
SNRPB2	0.399442	9.2396e-13	3.36487e-12
SNRPB	0.824837	2.32091e-23	2.3596e-22
SNRPA1	0.789447	3.18123e-25	4.17711e-24
SNRPA	0.0768635	0.106751	0.142334
SNRNP70	-0.131505	0.0549016	0.0769884
SNRNP40	0.259006	9.29541e-10	2.4653e-09
SNRNP27	-0.0632655	0.144185	0.183235
SNRNP200	0.116753	0.0362698	0.0523658
SNIP1	-0.136399	0.000627053	0.00110073
SMU1	-0.055589	0.104594	0.140224
SMNDC1	0.118802	0.00231631	0.00376786
SMN1	0.351062	0.00921918	0.0142372
SLU7	-0.279256	7.90162e-12	2.57066e-11
SF3B5	0.0484251	0.421211	0.469295
SF3B4	0.816959	2.55468e-28	6.50166e-27
SF3B3	0.134226	0.0214468	0.0319087
SF3B2	0.175731	0.000661792	0.00114729
SF3B14	0.372915	5.97686e-11	1.75705e-10
SF3B1	-0.0359316	0.41003	0.461048
SF3A3	-0.0573635	0.0965566	0.130888
SF3A2	0.0343245	0.613335	0.656376
SF3A1	-0.26399	1.61241e-12	5.70185e-12
SF1	-0.162597	6.24786e-09	1.588e-08
SEC31B	-1.72036	1.38986e-27	2.60865e-26
SART1	0.0235025	0.788772	0.812069
SAP30BP	-0.0141416	0.779489	0.805912
SAP18	-0.0440209	0.312839	0.368757
RNPS1	0.532664	9.2093e-18	4.781e-17
RNF113A	0.227451	3.09944e-06	6.40902e-06
RBMX2	0.129809	0.00223778	0.00368931
RBMX	-0.0376523	0.420569	0.469295
RBM8A	0.549106	1.42686e-20	1.05501e-19
RBM7	-0.606166	8.42094e-23	7.90272e-22
RBM5	-0.644296	1.6155e-20	1.15936e-19
RBM42	0.276266	1.20791e-05	2.43579e-05
RBM4	0.429578	2.84244e-16	1.33376e-15
RBM39	0.0494377	0.347169	0.401466
RBM25	-0.0794491	0.0945733	0.128916
RBM23	-0.036292	0.465883	0.509755
RBM22	-0.0780592	0.0540891	0.0762876
RBM17	-0.0255764	0.603032	0.648193
RBM10	0.208567	5.72881e-05	0.000109205
RBFOX2	-0.817661	1.90564e-35	4.64976e-33
RBBP6	0.0773565	0.0739583	0.102533
RALY	0.416682	1.55889e-13	5.94328e-13
QKI	-1.08758	1.3954e-23	1.48034e-22
PUF60	0.518512	1.32217e-10	3.75127e-10
PTBP2	-0.611569	1.47318e-13	5.70566e-13
PTBP1	0.532419	3.90961e-26	5.61145e-25
PRPF8	-0.285619	6.71056e-08	1.53026e-07
PRPF6	0.153787	0.0234569	0.0344788
PRPF4B	-0.0618017	0.219987	0.265726
PRPF40A	0.335168	4.68184e-12	1.56489e-11
PRPF4	0.433487	4.14992e-15	1.77957e-14
PRPF38A	-0.0957554	0.0390174	0.0560014
PRPF31	0.244919	2.09482e-05	4.12206e-05
PRPF3	0.349705	4.33803e-07	9.53586e-07
PRPF19	0.491868	8.29054e-16	3.81677e-15
PRPF18	-0.112327	0.00484705	0.0076302
PRMT5	0.171898	0.00175511	0.00291324
PRCC	0.767078	1.08063e-31	5.27346e-30
PQBP1	0.0344742	0.589243	0.636174
PPWD1	-0.454469	9.83272e-23	8.56851e-22
PPP1R8	0.0416149	0.159695	0.199824
PPP1CA	0.898468	2.83263e-29	8.63953e-28
PPIL4	-0.167154	0.000142362	0.000265163
PPIL3	0.0187891	0.678838	0.713951
PPIL2	0.342666	1.46599e-11	4.64548e-11
PPIL1	0.663609	8.77305e-20	5.78547e-19
PPIH	0.486624	5.70625e-14	2.2825e-13
PPIG	0.150195	0.00532635	0.00833096
PPIE	-0.0682101	0.23392	0.279787
PNN	-0.133226	0.0325545	0.0472815
PLRG1	-0.207464	4.47839e-08	1.04069e-07
PHF5A	0.147084	0.00285817	0.00458812
PCBP2	-0.140903	0.000267104	0.000479216
PCBP1	0.0992183	0.0119682	0.0182515
PABPC1	0.379604	3.28775e-05	6.36675e-05
NRIP2	-1.44723	3.80886e-31	1.54893e-29
NOSIP	0.145507	0.0619994	0.0864448
NKAP	0.24942	7.46064e-11	2.16714e-10
NHP2L1	0.0590837	0.204343	0.250552
NCBP2	0.358798	3.15401e-14	1.28263e-13
NCBP1	0.47694	4.82801e-19	2.73961e-18
NAA38	0.248232	6.26158e-08	1.44134e-07
MFAP1	0.0639887	0.134603	0.171954
MATR3	0.055655	0.168847	0.209131
MAGOH	0.26632	5.60927e-07	1.21121e-06
LUC7L	-0.028078	0.691205	0.723837
LSM7	0.527849	6.8834e-09	1.71383e-08
LSM6	-0.42666	1.10578e-10	3.17424e-10
LSM5	0.336476	1.63683e-10	4.59066e-10
LSM4	1.06088	6.10548e-35	7.44868e-33
LSM3	0.363635	1.30791e-11	4.19909e-11
LSM2	0.352701	1.97508e-10	5.41483e-10
KIN	0.148488	0.000240224	0.000437423
KIAA1967	-0.0497872	0.380408	0.431719
KHDRBS3	-0.580287	1.41969e-06	2.96072e-06
KHDRBS1	0.199881	1.37341e-08	3.31794e-08
JUP	0.637297	3.81372e-11	1.16318e-10
ISY1	-0.0309007	0.447204	0.493745
ILF3	0.250243	4.0701e-07	9.02822e-07
ILF2	0.80725	2.30014e-26	3.51441e-25
IK	-0.0175388	0.671634	0.709431
HTATSF1	0.105295	0.020503	0.0306916
HSPB1	0.958465	2.80836e-10	7.5301e-10
HSPA8	0.496181	4.33728e-12	1.46985e-11
HSPA1A	0.34311	0.00288508	0.00460104
HNRNPUL1	0.205038	6.50803e-09	1.63707e-08
HNRNPU	0.516751	1.96964e-33	1.20148e-31
HNRNPR	0.310705	3.62022e-13	1.33838e-12
HNRNPM	0.244066	3.95685e-08	9.28337e-08
HNRNPK	0.256801	1.48936e-17	7.57092e-17
HNRNPH3	-0.308986	1.03248e-09	2.70888e-09
HNRNPH2	0.140949	0.00247868	0.00400528
HNRNPH1	-0.0498214	0.347044	0.401466
HNRNPF	0.694436	3.34764e-28	7.42568e-27
HNRNPD	0.0812955	0.0540042	0.0762876
HNRNPC	0.469131	2.32388e-24	2.83513e-23
HNRNPAB	0.924687	6.50056e-34	5.28712e-32
HNRNPA3	0.0576463	0.148695	0.187987
HNRNPA2B1	0.513733	9.1391e-28	1.85828e-26
HNRNPA1	-0.0683064	0.22701	0.272859
HNRNPA0	0.0138446	0.708232	0.738498
GPKOW	0.169211	0.00141613	0.00241634
GPATCH1	0.0246256	0.668882	0.709431
GNB2L1	-0.406629	1.78798e-07	4.00246e-07
GCFC1	-0.21342	0.00230621	0.00376786
FUS	0.598101	3.05116e-17	1.51935e-16
FRG1	-0.324508	6.33995e-14	2.49508e-13
FRA10AC1	-0.556999	1.74342e-21	1.37224e-20
FAM50B	-0.486695	3.39797e-05	6.52838e-05
FAM50A	0.479784	1.81527e-08	4.34242e-08
FAM32A	0.147847	0.000333392	0.000589476
ELAVL1	0.512951	7.28831e-31	2.5405e-29
EIF4A3	0.687673	1.58529e-19	9.4344e-19
EFTUD2	0.342737	1.59024e-12	5.70185e-12
DNAJC8	-0.142084	0.000212885	0.000390556
DNAJC6	0.212974	0.159094	0.199824
DHX9	0.384149	4.3939e-17	2.14423e-16
DHX8	0.159636	0.0016686	0.00280786
DHX57	0.0851212	0.0983926	0.13264
DHX38	-0.435961	1.6901e-12	5.8912e-12
DHX35	-0.0361291	0.445045	0.493596
DHX16	0.0516301	0.213347	0.258989
DHX15	0.325692	5.84838e-09	1.50211e-08
DGCR14	0.0065879	0.911707	0.919242
DDX5	-0.187967	0.00016138	0.000298309
DDX46	0.194399	9.32616e-05	0.000175045
DDX42	-0.162599	3.24561e-05	6.33543e-05
DDX41	0.510604	7.42748e-18	3.93979e-17
DDX3X	-0.445293	1.96128e-20	1.36729e-19
DDX39B	-0.128012	0.00145505	0.0024655
DDX23	0.309278	1.79745e-10	4.98384e-10
DDX17	-0.472459	3.94905e-11	1.18959e-10
CXorf56	-0.0663784	0.109096	0.143115
CWC27	-0.0527596	0.124946	0.162164
CWC22	-0.34512	2.53503e-18	1.37455e-17
CWC15	-0.110634	0.0238491	0.0348453
CTNNBL1	0.156337	0.00175284	0.00291324
CSDA	-1.23473	9.66841e-21	7.37217e-20
CRNKL1	0.526041	7.3419e-15	3.03631e-14
CLNS1A	0.486914	2.05785e-10	5.57907e-10
CIRBP	-0.729187	9.74383e-17	4.66175e-16
CHERP	0.266225	4.64155e-06	9.51713e-06
CELF1	0.0277663	0.475575	0.518037
CDK11A	-0.0247221	0.796296	0.81637
CDK10	-0.522644	3.27169e-11	1.0105e-10
CDC5L	0.129229	0.00365583	0.00579236
CDC40	-0.116706	0.0195501	0.0294458
CD2BP2	0.344805	8.48204e-09	2.09052e-08
CCDC55	-0.0217957	0.740738	0.769107
CCDC130	-0.113411	0.126052	0.162734
CCDC12	-0.0590988	0.349037	0.401722
CCAR1	0.537312	1.91465e-18	1.06176e-17
C9orf78	0.0431441	0.32004	0.375432
C1orf55	0.235225	6.2064e-05	0.000117392
C19orf43	0.0992223	0.108602	0.143115
C19orf29	-0.0156903	0.803411	0.820219
C17orf85	-0.281848	9.73561e-09	2.37549e-08
C16orf80	-0.277925	6.74969e-07	1.44467e-06
BUD31	0.390505	4.15719e-15	1.77957e-14
BUD13	-0.286234	4.52134e-11	1.34538e-10
BUB3	0.841586	3.25267e-25	4.17711e-24
BCAS2	0.0737762	0.108936	0.143115
BAG2	0.0019603	0.985421	0.985421
ARGLU1	-1.03948	2.14708e-22	1.74629e-21
AQR	0.0989969	0.0794016	0.109458
AGGF1	0.160885	0.000662985	0.00114729
ACIN1	-0.0385327	0.379756	0.431719
