# Supplementary material for: Co-regulated gene expression of splicing factors as drivers of cancer progression
Source: Sci Rep. 2019 Apr 2;9:5484. doi: 10.1038/s41598-019-40759-4 (PMC6445126; doi:10.1038/s41598-019-40759-4)
Supplement: Supplementary file 3 — Supplemental Table 2 [file 41598_2019_40759_MOESM3_ESM.xlsx]

## Sheet: SupplementaryTable2_TumorVsMeta
Symbol	MeanLog2FC_MetastaticVsTumorTissue	Pvalue	Padj
ZNF830	0.0529233	0.700996	0.859512
ZNF207	-0.254917	0.113762	0.607206
ZMAT2	-0.0650212	0.663844	0.848008
ZCCHC10	-0.0652049	0.674236	0.848008
ZC3H18	0.0864144	0.694072	0.859512
YBX1	0.0391087	0.817178	0.92618
XAB2	0.41829	0.0495973	0.607206
WDR83	0.466969	0.0793956	0.607206
WDR77	-0.317524	0.260792	0.690065
WBP11	-0.121786	0.34373	0.704471
USP39	-0.124038	0.370059	0.71237
UBL5	0.249742	0.091173	0.607206
U2SURP	-0.214804	0.423564	0.748911
U2AF2	-0.0279394	0.865853	0.955964
U2AF1	-0.124458	0.412613	0.748911
TXNL4A	-0.0615049	0.538746	0.799555
TTC14	-0.00985086	0.979054	0.990619
TRA2B	-0.301475	0.220582	0.656367
TRA2A	-0.0701276	0.567118	0.801253
TOE1	0.0286293	0.913427	0.987291
THRAP3	-0.104728	0.592273	0.806134
THOC7	-0.139076	0.547869	0.799555
THOC5	-0.0788499	0.672808	0.848008
THOC4	0.115938	0.566319	0.801253
THOC3	-0.231894	0.465208	0.779822
THOC2	-0.20835	0.198192	0.619984
THOC1	-0.238466	0.373134	0.71237
TFIP11	0.069112	0.528263	0.799555
TCERG1	-0.193659	0.129252	0.609412
SYNCRIP	-0.448482	0.0514019	0.607206
SYF2	0.272993	0.0379907	0.607206
SUGP1	0.37643	0.0548148	0.607206
SRSF9	0.184103	0.196835	0.619984
SRSF7	-0.124228	0.419956	0.748911
SRSF6	-0.0460753	0.814972	0.92618
SRSF5	0.231688	0.484159	0.792852
SRSF4	0.0745057	0.565711	0.801253
SRSF3	-0.251757	0.0767095	0.607206
SRSF2	-0.107397	0.465073	0.779822
SRSF10	-0.33582	0.11945	0.607206
SRSF1	-0.339787	0.0992335	0.607206
SRRT	0.0604411	0.698102	0.859512
SRRM2	0.117428	0.42082	0.748911
SRRM1	-0.113759	0.413341	0.748911
SRPK2	-0.133357	0.491562	0.799555
SRPK1	-0.57539	0.0708822	0.607206
SNW1	-0.0404751	0.817324	0.92618
SNRPG	-0.0705206	0.690136	0.859149
SNRPF	-0.132507	0.468384	0.779822
SNRPE	-0.11982	0.547472	0.799555
SNRPD3	-0.0795403	0.650453	0.841618
SNRPD2	0.0654666	0.542478	0.799555
SNRPD1	-0.358609	0.0681378	0.607206
SNRPC	-0.169882	0.0873895	0.607206
SNRPB2	-0.039024	0.819897	0.92618
SNRPB	0.10887	0.521511	0.799555
SNRPA1	-0.472915	0.0782845	0.607206
SNRPA	0.165791	0.271523	0.698836
SNRNP70	0.370247	0.0949169	0.607206
SNRNP40	-0.1572	0.546059	0.799555
SNRNP27	0.0165906	0.910148	0.987291
SNRNP200	-0.289061	0.0784896	0.607206
SNIP1	-0.222782	0.313151	0.698836
SMU1	-0.19143	0.153061	0.609412
SMNDC1	-0.262897	0.058327	0.607206
SMN1	-0.449594	0.326832	0.698836
SLU7	0.120935	0.226973	0.662203
SF3B5	0.194861	0.32937	0.698836
SF3B4	0.0035025	0.976662	0.990619
SF3B3	-0.337339	0.00729804	0.593574
SF3B2	0.13648	0.230685	0.662203
SF3B14	0.0303811	0.82408	0.926615
SF3B1	-0.195593	0.326152	0.698836
SF3A3	-0.167364	0.262334	0.690065
SF3A2	0.400108	0.130509	0.609412
SF3A1	0.182597	0.229225	0.662203
SF1	0.17113	0.129777	0.609412
SEC31B	0.65163	0.025676	0.607206
SART1	0.565632	0.281423	0.698836
SAP30BP	0.164968	0.362542	0.71237
SAP18	0.16114	0.361932	0.71237
RNPS1	0.0452362	0.67123	0.848008
RNF113A	0.388635	0.124718	0.609412
RBMX2	0.252211	0.0697347	0.607206
RBMX	0.06104	0.649021	0.841618
RBM8A	-0.0407622	0.573687	0.801253
RBM7	0.00924313	0.947404	0.990619
RBM5	0.151117	0.312042	0.698836
RBM42	0.449318	0.178017	0.609412
RBM4	0.0183641	0.813652	0.92618
RBM39	-0.177344	0.517654	0.799555
RBM25	-0.126243	0.520244	0.799555
RBM23	-0.130692	0.524918	0.799555
RBM22	0.00644171	0.944764	0.990619
RBM17	-0.0720311	0.52019	0.799555
RBM10	0.346427	0.0794787	0.607206
RBFOX2	-0.329665	0.149878	0.609412
RBBP6	-0.032874	0.743526	0.880682
RALY	0.226865	0.32236	0.698836
QKI	-0.386018	0.040932	0.607206
PUF60	0.0634629	0.688208	0.859149
PTBP2	-0.28385	0.349348	0.704471
PTBP1	-0.0364802	0.465278	0.779822
PRPF8	-0.136789	0.312457	0.698836
PRPF6	0.122186	0.644944	0.841618
PRPF4B	-0.323419	0.171164	0.609412
PRPF40A	-0.346176	0.0852557	0.607206
PRPF4	-0.144739	0.255526	0.690065
PRPF38A	-0.159759	0.333948	0.702443
PRPF31	0.174095	0.316646	0.698836
PRPF3	-0.103778	0.594387	0.806134
PRPF19	0.00442065	0.979999	0.990619
PRPF18	-0.0528187	0.479855	0.791112
PRMT5	-0.198886	0.101973	0.607206
PRCC	-0.0340735	0.836955	0.936775
PQBP1	0.468301	0.190003	0.611941
PPWD1	0.19902	0.169561	0.609412
PPP1R8	-0.175491	0.292684	0.698836
PPP1CA	0.120758	0.339086	0.704471
PPIL4	-0.188478	0.0697647	0.607206
PPIL3	0.158552	0.158853	0.609412
PPIL2	0.0792229	0.500037	0.799555
PPIL1	-0.313834	0.101695	0.607206
PPIH	-0.0994359	0.545923	0.799555
PPIG	-0.308009	0.104106	0.607206
PPIE	0.440242	0.162475	0.609412
PNN	-0.125658	0.0189024	0.607206
PLRG1	-0.344029	0.168605	0.609412
PHF5A	-0.128214	0.397008	0.733862
PCBP2	0.236785	0.216822	0.656367
PCBP1	0.113665	0.303949	0.698836
PABPC1	-0.144109	0.618014	0.816614
NRIP2	0.157863	0.417974	0.748911
NOSIP	0.407844	0.190604	0.611941
NKAP	-0.000776659	0.99357	0.997659
NHP2L1	0.223554	0.152109	0.609412
NCBP2	-0.177612	0.284434	0.698836
NCBP1	-0.349244	0.0737635	0.607206
NAA38	0.131308	0.605814	0.807752
MFAP1	-0.00238172	0.980046	0.990619
MATR3	-0.12849	0.530369	0.799555
MAGOH	-0.0247012	0.853338	0.94643
LUC7L	0.34126	0.0775215	0.607206
LSM7	0.34011	0.141857	0.609412
LSM6	-0.042037	0.775117	0.904921
LSM5	-0.125212	0.511783	0.799555
LSM4	-0.00704302	0.955046	0.990619
LSM3	-0.0952755	0.574056	0.801253
LSM2	-0.196979	0.34544	0.704471
KIN	-0.0199463	0.903406	0.987291
KIAA1967	-0.0162588	0.945058	0.990619
KHDRBS3	-0.941822	0.0194706	0.607206
KHDRBS1	-0.136933	0.261001	0.690065
JUP	-0.133026	0.71288	0.860191
ISY1	-0.126541	0.0718161	0.607206
ILF3	-0.0238673	0.749291	0.881198
ILF2	-0.282394	0.140114	0.609412
IK	0.131986	0.354864	0.709727
HTATSF1	0.00755299	0.95234	0.990619
HSPB1	0.0703902	0.88057	0.967834
HSPA8	-0.352106	0.171016	0.609412
HSPA1A	0.268935	0.00435581	0.531408
HNRNPUL1	-0.0467505	0.71658	0.860191
HNRNPU	-0.0928021	0.547272	0.799555
HNRNPR	-0.218758	0.118372	0.607206
HNRNPM	-0.067369	0.568992	0.801253
HNRNPK	-0.0495822	0.599742	0.806134
HNRNPH3	-0.0702759	0.463948	0.779822
HNRNPH2	-0.156352	0.305997	0.698836
HNRNPH1	-0.049383	0.841383	0.937431
HNRNPF	-0.155101	0.253341	0.690065
HNRNPD	-0.0814412	0.600419	0.806134
HNRNPC	-0.0247387	0.792417	0.920713
HNRNPAB	-0.103374	0.578341	0.801791
HNRNPA3	-0.275647	0.102819	0.607206
HNRNPA2B1	-0.129698	0.272797	0.698836
HNRNPA1	0.179691	0.384436	0.721557
HNRNPA0	0.191155	0.32563	0.698836
GPKOW	0.289648	0.16097	0.609412
GPATCH1	-0.263516	0.176905	0.609412
GNB2L1	0.22764	0.242158	0.679157
GCFC1	-0.0680852	0.797581	0.922321
FUS	0.10429	0.713936	0.860191
FRG1	-0.133569	0.373702	0.71237
FRA10AC1	0.00477298	0.971168	0.990619
FAM50B	0.243968	0.370532	0.71237
FAM50A	0.573338	0.10587	0.607206
FAM32A	-0.0582703	0.709654	0.860191
ELAVL1	-0.152035	0.179826	0.609412
EIF4A3	-0.110523	0.469811	0.779822
EFTUD2	-0.181148	0.187228	0.611941
DNAJC8	-0.115265	0.347096	0.704471
DNAJC6	-0.968966	0.101783	0.607206
DHX9	-0.26301	0.203483	0.628478
DHX8	-0.118635	0.450993	0.779822
DHX57	-0.172575	0.379884	0.718541
DHX38	0.000281258	0.998937	0.998937
DHX35	-0.0426594	0.751185	0.881198
DHX16	-0.00742552	0.946794	0.990619
DHX15	-0.474646	0.0704346	0.607206
DGCR14	0.246559	0.263017	0.690065
DDX5	-0.103852	0.533886	0.799555
DDX46	-0.315453	0.106969	0.607206
DDX42	0.128346	0.283733	0.698836
DDX41	0.26663	0.236953	0.672286
DDX3X	-0.00918815	0.947968	0.990619
DDX39B	-0.0855228	0.619154	0.816614
DDX23	-0.0106563	0.953428	0.990619
DDX17	-0.0766556	0.721326	0.860191
CXorf56	-0.0166428	0.914458	0.987291
CWC27	-0.206991	0.0988977	0.607206
CWC22	-0.322881	0.0726004	0.607206
CWC15	0.00616645	0.964485	0.990619
CTNNBL1	-0.0611065	0.722701	0.860191
CSDA	-0.0214788	0.970497	0.990619
CRNKL1	-0.280753	0.301272	0.698836
CLNS1A	0.343151	0.219321	0.656367
CIRBP	0.529166	0.0105892	0.607206
CHERP	0.0946966	0.38841	0.72345
CELF1	-0.142267	0.171891	0.609412
CDK11A	0.483972	0.146861	0.609412
CDK10	0.412943	0.173544	0.609412
CDC5L	-0.284976	0.107242	0.607206
CDC40	-0.100108	0.574669	0.801253
CD2BP2	0.320505	0.116519	0.607206
CCDC55	-0.0644725	0.670318	0.848008
CCDC130	0.493599	0.00201477	0.491603
CCDC12	0.307959	0.158958	0.609412
CCAR1	-0.33863	0.118456	0.607206
C9orf78	0.0539796	0.584675	0.805993
C1orf55	0.175538	0.179584	0.609412
C19orf43	0.165602	0.308241	0.698836
C19orf29	0.227043	0.318258	0.698836
C17orf85	0.15858	0.326489	0.698836
C16orf80	-0.0685357	0.601297	0.806134
BUD31	0.0790839	0.436536	0.766294
BUD13	0.00231108	0.982499	0.990619
BUB3	-0.22506	0.550513	0.799555
BCAS2	-0.149689	0.280491	0.698836
BAG2	-1.083	0.11434	0.607206
ARGLU1	0.56163	0.0144206	0.607206
AQR	-0.251741	0.189231	0.611941
AGGF1	-0.0571923	0.651909	0.841618
ACIN1	0.0661049	0.466384	0.779822
