# Supplementary material for: Co-regulated gene expression of splicing factors as drivers of cancer progression
Source: Sci Rep. 2019 Apr 2;9:5484. doi: 10.1038/s41598-019-40759-4 (PMC6445126; doi:10.1038/s41598-019-40759-4)
Supplement: Supplementary file 4 — Supplemental Table 3 [file 41598_2019_40759_MOESM4_ESM.xlsx]

## Sheet: Sheet1
	TCGA		BASIS
Feature	Patient number	% of total	Patient number	% of total
Gender
Available	1097		259
Female	1085	98.9061	259	100
Male	12	1.09389	0	0
Age at diagnosis
Available	1097		259
Mean +/- se	58.5 +/- 13.2		57.4 +/- 13.6
Tumor grade
Available	1092		251
I	183	16.7582	21	8.36653
II	623	57.0513	97	38.6454
III	252	23.0769	133	52.988
IV	20	1.8315	0	0
X	14	1.28205	0	0
T stage
Available	1097		259
Tx	3	0.273473	60	23.166
T1	281	25.6153	64	24.7104
T2	635	57.8851	102	39.3822
T3	138	12.5798	27	10.4247
T4	40	3.64631	6	2.3166
N stage
Available	1097		259
Nx	20	1.82315	96	37.0656
N0	516	47.0374	64	24.7104
N1	364	33.1814	28	10.8108
N2	120	10.9389	6	2.3166
N3	77	7.01914	65	25.0965
M stage
Available	1097		259
Mx	163	14.8587	158	61.0039
M0	912	83.1358	99	38.2239
M1	22	2.00547	1	0.3861
M2	0	0	1	0.3861
ER status
Available	1046		259
Positive	808	77.2467	188	72.5869
Negative	238	22.7533	71	27.4131
PR status
Available	1043		256
Positive	699	67.0182	166	64.8438
Negative	344	32.9818	90	35.1562
HER2 status
Available	728		259
Positive	164	22.5275	4	1.5444
Negative	564	77.4725	255	98.4556
