# Supplementary material for: Co-regulated gene expression of splicing factors as drivers of cancer progression
Source: Sci Rep. 2019 Apr 2;9:5484. doi: 10.1038/s41598-019-40759-4 (PMC6445126; doi:10.1038/s41598-019-40759-4)
Supplement: Supplementary file 5 — Supplemental Table 4 [file 41598_2019_40759_MOESM5_ESM.xlsx]

## Sheet: SupplementaryTable4_MeanCorrela
GeneID	Suppressor.SFs	Enhancer.SFs	symbol	Mean_Pvalue_Supp	Mean_Pvalue_Enh	Mean_Pval_Adj_Supp	Mean_Pval_Adj_Enh
1	-0.250121	0.423737	A1BG	0.0742436	3.79623e-13	0.212364	6.21572e-12
2	-0.0239015	-0.0897713	A2M	0.141204	0.127762	0.213152	0.189378
9	0.0405039	-0.0649074	NAT1	0.106988	0.157185	0.212364	0.213699
10	0.00193176	-0.0353147	NAT2	0.200343	0.281261	0.23606	0.308734
12	-0.0343861	0.0242659	SERPINA3	0.111307	0.334988	0.212364	0.352848
13	-0.0275386	-0.027754	AADAC	0.232253	0.308901	0.257753	0.331463
14	-0.197093	0.482551	AAMP	0.0667991	5.14249e-23	0.212364	3.00749e-21
15	-0.0703243	0.185369	AANAT	0.152882	0.000645087	0.21542	0.00267548
16	-0.0400001	0.0578717	AARS	0.207172	0.170403	0.240589	0.224017
18	0.0592293	-0.0720903	ABAT	0.0332902	0.112183	0.212364	0.174791
19	0.150377	-0.353184	ABCA1	0.108482	2.44106e-09	0.212364	2.38665e-08
20	-0.0930067	0.0990919	ABCA2	0.118455	0.108355	0.212364	0.170888
21	-0.0482003	0.0549852	ABCA3	0.0836654	0.224456	0.212364	0.264186
22	0.172776	-0.268067	ABCB7	0.0590805	0.00400573	0.212364	0.0136649
23	-0.00931333	0.148561	ABCF1	0.0774624	0.0594581	0.212364	0.114671
24	-0.0141995	0.00793848	ABCA4	0.303867	0.333876	0.316719	0.352007
25	0.0829232	-0.088884	ABL1	0.184828	0.0681704	0.227694	0.126033
26	-0.0455903	0.0649964	AOC1	0.164269	0.247669	0.218659	0.282452
27	0.200407	-0.361544	ABL2	0.0724004	2.18314e-10	0.212364	2.43442e-09
28	0.0599853	-0.0799077	ABO	0.180624	0.136419	0.22579	0.196835
29	-0.0623975	0.0402714	ABR	0.13984	0.138643	0.213093	0.198547
30	-0.248798	0.349927	ACAA1	0.0516665	0.00845181	0.212364	0.0260799
31	0.106912	-0.238831	ACACA	0.109682	0.00345235	0.212364	0.0119693
32	-0.0264825	-0.00840035	ACACB	0.125177	0.174808	0.212364	0.227138
33	-0.00823595	-0.0195115	ACADL	0.185518	0.331411	0.228064	0.350044
34	0.166788	-0.26548	ACADM	0.0725508	0.000163833	0.212364	0.000760286
35	-0.214755	0.33905	ACADS	0.0505839	6.25345e-09	0.212364	5.7248e-08
36	0.0974858	-0.15209	ACADSB	0.135235	0.0248725	0.212395	0.0634553
37	-0.238844	0.403569	ACADVL	0.030065	1.10739e-07	0.212364	8.52565e-07
38	-0.0313864	-0.0927196	ACAT1	0.243941	0.0909479	0.266686	0.152447
39	0.0760566	0.00169894	ACAT2	0.121864	0.113294	0.212364	0.175892
40	-0.00472066	0.0299122	ASIC2	0.286834	0.325439	0.301546	0.344956
41	-0.0361961	0.046832	ASIC1	0.193779	0.123597	0.232501	0.185682
43	-0.102045	0.127333	ACHE	0.0703281	0.0555715	0.212364	0.109697
47	0.122809	-0.195045	ACLY	0.120706	0.0406765	0.212364	0.0892596
48	-0.0117183	-0.166769	ACO1	0.175905	0.000868414	0.223681	0.00350666
49	-0.0729207	0.0781468	ACR	0.16233	0.0689154	0.217994	0.126981
50	-0.142288	0.146637	ACO2	0.0660952	0.00818792	0.212364	0.02542
51	0.121007	-0.276586	ACOX1	0.126781	2.69882e-06	0.212364	1.68833e-05
52	0.0481111	0.00555809	ACP1	0.100343	0.171309	0.212364	0.2249
53	-0.128007	0.116931	ACP2	0.0636885	0.0456717	0.212364	0.0960441
54	-0.149683	0.139949	ACP5	0.0869898	0.0832721	0.212364	0.143909
55	0.0460474	-0.108209	ACPP	0.207566	0.0372286	0.240838	0.0844955
56	0.0410936	0.0631974	ACRV1	0.12007	0.221488	0.212364	0.261999
58	-0.0475028	0.0765062	ACTA1	0.188257	0.12302	0.229709	0.185175
59	-0.092234	0.0172013	ACTA2	0.0679735	0.366139	0.212364	0.379514
60	-0.142311	0.14558	ACTB	0.0356229	0.151532	0.212364	0.20925
70	-0.0347568	0.0360671	ACTC1	0.299586	0.350881	0.312922	0.36608
71	-0.0614236	0.215681	ACTG1	0.0978566	0.00228237	0.212364	0.00835366
72	-0.0581074	0.0475281	ACTG2	0.0990986	0.179665	0.212364	0.23108
81	-0.08885	0.195467	ACTN4	0.113452	0.0532214	0.212364	0.106426
86	0.204881	-0.109874	ACTL6A	0.0233069	0.0836295	0.212364	0.144318
87	-0.0281847	-0.0149491	ACTN1	0.182756	0.259405	0.22681	0.291489
88	-0.000805329	0.0233174	ACTN2	0.144888	0.266223	0.213919	0.296905
89	-0.0738604	0.130729	ACTN3	0.114864	0.0220211	0.212364	0.0577051
90	0.105957	-0.340982	ACVR1	0.126462	4.08796e-08	0.212364	3.35385e-07
91	0.100397	-0.0812433	ACVR1B	0.0867457	0.0932721	0.212364	0.154896
92	0.0728468	-0.173946	ACVR2A	0.192794	0.000379911	0.232009	0.00165424
93	0.217924	-0.251036	ACVR2B	0.0338718	0.00148665	0.212364	0.00569981
94	-0.154689	0.145012	ACVRL1	0.0416385	0.0422678	0.212364	0.0910897
95	-0.206318	0.263937	ACY1	0.0444985	0.0393387	0.212364	0.0875584
97	-0.0143742	0.301992	ACYP1	0.0457687	2.42169e-06	0.212364	1.52695e-05
98	-0.0946254	0.137869	ACYP2	0.0890381	0.0584056	0.212364	0.113373
100	-0.13645	0.204771	ADA	0.0792495	0.0167458	0.212364	0.0464329
101	-0.0894554	0.116111	ADAM8	0.102827	0.0764046	0.212364	0.136127
102	0.268512	-0.501865	ADAM10	0.105384	7.51964e-15	0.212364	1.54464e-13
103	0.182112	-0.285341	ADAR	0.056391	0.000219346	0.212364	0.000997567
104	-0.00724585	0.00590398	ADARB1	0.157829	0.273364	0.216616	0.30236
105	-0.0135672	0.0257871	ADARB2	0.295258	0.374233	0.309178	0.386522
107	0.0569991	-0.0211748	ADCY1	0.140396	0.183061	0.213152	0.233817
108	-0.0141227	-0.01826	ADCY2	0.262592	0.333692	0.281713	0.35191
109	-0.0546546	0.0371884	ADCY3	0.111473	0.11027	0.212364	0.172981
111	0.0223805	-0.0423028	ADCY5	0.153156	0.143466	0.21542	0.202452
112	0.0127913	0.0421207	ADCY6	0.0936047	0.0750593	0.212364	0.134492
113	0.0448644	-0.176489	ADCY7	0.068207	0.00347409	0.212364	0.0120338
114	-0.00698216	0.0130484	ADCY8	0.380813	0.377293	0.385918	0.389093
115	0.0270172	-0.0958157	ADCY9	0.0926924	0.0477676	0.212364	0.0991434
116	0.00833235	-0.0512978	ADCYAP1	0.269736	0.253715	0.287433	0.287036
117	0.051972	-0.18022	ADCYAP1R1	0.157818	0.0163273	0.216616	0.0454634
118	0.0017407	-0.0222721	ADD1	0.130233	0.0791114	0.212364	0.139158
119	0.0565147	-0.0561132	ADD2	0.107398	0.337529	0.212364	0.35488
120	0.120557	-0.234484	ADD3	0.0950067	0.00822445	0.212364	0.0255243
123	0.0067783	-0.03637	PLIN2	0.117457	0.174346	0.212364	0.226791
124	-0.00415291	-0.0455491	ADH1A	0.172425	0.238161	0.221865	0.274737
125	-0.00625201	0.00537372	ADH1B	0.192217	0.231673	0.231644	0.269594
126	-0.0426493	0.0374822	ADH1C	0.208157	0.171683	0.241232	0.225165
127	-0.0264481	-0.00455755	ADH4	0.241778	0.292347	0.264942	0.317699
128	0.0986409	-0.11424	ADH5	0.131948	0.0446041	0.212364	0.0946203
130	0.0151121	-0.0164066	ADH6	0.388708	0.350239	0.393419	0.365546
131	0.00291064	-0.00793519	ADH7	0.546694	0.432178	0.546866	0.438996
132	0.00183762	0.0174132	ADK	0.188887	0.25427	0.230093	0.287425
133	-0.100906	0.0648227	ADM	0.0589824	0.163728	0.212364	0.218991
134	-0.0511975	0.152175	ADORA1	0.23605	0.0009169	0.260501	0.00367914
135	-0.0769361	0.115155	ADORA2A	0.159769	0.00581116	0.216937	0.0189033
136	-0.00605006	-0.0371811	ADORA2B	0.181185	0.169969	0.226107	0.223669
140	-0.0388702	-0.0866629	ADORA3	0.104212	0.128185	0.212364	0.189856
141	0.0168695	-0.118755	ADPRH	0.166226	0.0730464	0.21919	0.132061
142	0.133187	-0.0783205	PARP1	0.124196	0.0937818	0.212364	0.155447
143	0.17771	-0.324756	PARP4	0.0645321	4.43468e-06	0.212364	2.68043e-05
146	-0.0999447	0.105656	ADRA1D	0.128681	0.0582991	0.212364	0.113235
147	-0.0675891	0.0780158	ADRA1B	0.149778	0.0805457	0.215102	0.140839
148	0.00071527	-0.055447	ADRA1A	0.232133	0.195408	0.25771	0.242379
150	-0.0321135	0.0112946	ADRA2A	0.0980637	0.216237	0.212364	0.258183
151	-0.0731846	0.185303	ADRA2B	0.109549	0.0371871	0.212364	0.0844707
152	-0.142032	0.234423	ADRA2C	0.0847962	0.0152065	0.212364	0.0428292
153	-0.0603927	0.041434	ADRB1	0.0785288	0.18156	0.212364	0.232765
154	-0.0182063	-0.0367816	ADRB2	0.135327	0.201194	0.212395	0.246912
155	-0.037099	0.0660776	ADRB3	0.252499	0.20314	0.273384	0.248407
156	-0.168599	0.345574	ADRBK1	0.0478214	9.79615e-11	0.212364	1.13747e-09
157	0.100662	-0.199947	ADRBK2	0.119599	0.000525523	0.212364	0.00222249
158	-0.0771804	0.093346	ADSL	0.124097	0.111557	0.212364	0.174213
159	0.193371	-0.242	ADSS	0.0402589	0.0148072	0.212364	0.0419017
160	-0.18428	0.338456	AP2A1	0.0272507	9.37187e-11	0.212364	1.09019e-09
161	-0.137524	0.203749	AP2A2	0.0372622	0.000328109	0.212364	0.00144447
162	-0.182872	0.158686	AP1B1	0.0450586	0.0264069	0.212364	0.0664539
163	0.128091	-0.224962	AP2B1	0.113543	0.0588735	0.212364	0.114003
164	0.212401	-0.387081	AP1G1	0.0676144	1.75389e-08	0.212364	1.51291e-07
165	-0.0917288	0.0513969	AEBP1	0.10583	0.150335	0.212364	0.208311
166	-0.259497	0.485423	AES	0.0508212	8.1845e-31	0.212364	1.22282e-28
167	0.0176559	-0.0634942	CRISP1	0.373894	0.135598	0.379388	0.196171
172	0.00650447	0.232867	AFG3L1P	0.113046	0.0397252	0.212364	0.0880613
174	-0.0187108	0.0276433	AFP	0.252264	0.350391	0.273223	0.365669
175	0.0195779	-0.10778	AGA	0.192648	0.0383695	0.231959	0.0862152
176	-0.0479827	-0.0234956	ACAN	0.188734	0.250479	0.229954	0.284383
177	-0.129852	0.432581	AGER	0.0308149	3.62309e-10	0.212364	3.92122e-09
178	0.175723	-0.233572	AGL	0.0368706	0.000110366	0.212364	0.000526605
181	-0.088722	0.125309	AGRP	0.131597	0.0471123	0.212364	0.0981562
182	0.0368203	-0.138747	JAG1	0.251993	0.0127151	0.273074	0.036941
183	-0.0721688	0.0484307	AGT	0.119248	0.176104	0.212364	0.228203
185	0.0163502	-0.0893565	AGTR1	0.134606	0.13566	0.212364	0.196216
186	-0.00325105	-0.00420799	AGTR2	0.236067	0.330301	0.260505	0.349167
187	-0.0484725	-0.00468198	APLNR	0.156932	0.412926	0.216298	0.421253
189	-0.0332144	0.075779	AGXT	0.272578	0.0599992	0.289712	0.115412
190	0.000437032	0.0587103	NR0B1	0.316918	0.132554	0.32805	0.193655
191	-0.066877	0.16841	AHCY	0.168066	0.0752021	0.220008	0.134647
196	0.136839	-0.325861	AHR	0.128676	6.71492e-07	0.212364	4.58138e-06
197	-0.0313795	0.0769916	AHSG	0.135801	0.0601161	0.212407	0.115532
199	-0.135933	0.0918235	AIF1	0.0594173	0.0650644	0.212364	0.122085
202	0.113109	-0.146388	AIM1	0.0854308	0.0524868	0.212364	0.10547
203	-0.256388	0.407022	AK1	0.0344555	0.000253596	0.212364	0.00114059
204	-0.0461534	0.137831	AK2	0.109228	0.0803164	0.212364	0.140594
205	0.0737188	-0.174072	AK4	0.0867321	0.0287639	0.212364	0.0705957
207	-0.127444	0.274311	AKT1	0.0700259	4.65103e-05	0.212364	0.000236308
208	-0.12147	0.300138	AKT2	0.0741417	1.91289e-08	0.212364	1.64414e-07
210	-0.0144746	-0.00402124	ALAD	0.125692	0.116827	0.212364	0.179338
211	-0.00353872	-0.060355	ALAS1	0.24167	0.240996	0.264838	0.277019
212	-0.0428872	0.0744956	ALAS2	0.225628	0.0708831	0.252895	0.129385
213	-0.00840195	0.0278841	ALB	0.269683	0.344585	0.287402	0.360673
214	0.0458015	-0.181646	ALCAM	0.114253	0.035252	0.212364	0.081542
215	-0.213622	0.27144	ABCD1	0.0174319	3.39178e-10	0.212364	3.69047e-09
216	0.00617177	-0.0887588	ALDH1A1	0.196136	0.0955874	0.233949	0.157248
217	-0.0786624	0.109536	ALDH2	0.120705	0.0637834	0.212364	0.120378
218	-0.0644684	0.149705	ALDH3A1	0.134752	0.039543	0.212395	0.0878304
219	-0.0170739	-0.0976735	ALDH1B1	0.145929	0.117733	0.214153	0.180123
220	0.0243021	-0.163611	ALDH1A3	0.0871282	0.0302949	0.212364	0.0733551
221	-0.157652	0.122266	ALDH3B1	0.0269023	0.0108133	0.212364	0.0322712
222	0.010077	-0.0127925	ALDH3B2	0.132709	0.306739	0.212364	0.329666
223	0.0938335	-0.176563	ALDH9A1	0.0931957	0.000355903	0.212364	0.00155715
224	0.0434886	-0.0529409	ALDH3A2	0.187496	0.112946	0.229209	0.175514
225	0.0847211	-0.186066	ABCD2	0.12694	0.0245728	0.212364	0.0628166
226	-0.137526	0.198391	ALDOA	0.0948413	0.0518348	0.212364	0.104621
229	0.0396768	-0.0500011	ALDOB	0.25699	0.227057	0.277048	0.266101
230	-0.0614749	0.0631191	ALDOC	0.167032	0.212141	0.21948	0.255108
231	-0.0961241	0.0833693	AKR1B1	0.0588769	0.0825188	0.212364	0.143089
238	-0.0186602	-0.0203993	ALK	0.132123	0.342539	0.212364	0.359084
239	-0.0333429	0.131942	ALOX12	0.196449	0.050645	0.234088	0.103091
240	-0.0463269	-0.0178847	ALOX5	0.177675	0.255693	0.224693	0.288454
241	-0.0446102	-0.080449	ALOX5AP	0.170122	0.147164	0.220794	0.205443
242	-0.00568229	0.059433	ALOX12B	0.268753	0.196569	0.286602	0.243218
245	-0.00947152	0.0610474	ALOX12P2	0.177213	0.156468	0.224468	0.213193
246	0.0150703	0.00312636	ALOX15	0.321835	0.332237	0.332295	0.350626
247	-0.0572276	0.0247913	ALOX15B	0.166055	0.372302	0.21919	0.384847
248	-0.024251	0.027319	ALPI	0.431913	0.368526	0.434325	0.381451
249	-0.102472	0.153057	ALPL	0.0833462	0.0440514	0.212364	0.0937417
250	0.00186689	0.0440649	ALPP	0.169402	0.204029	0.220412	0.249097
251	0.00348433	0.0398103	ALPPL2	0.235307	0.235357	0.259954	0.272621
257	-0.0145032	0.145779	ALX3	0.173495	0.0456983	0.222392	0.0960684
258	-0.0242975	0.0447589	AMBN	0.318209	0.169689	0.329156	0.223531
259	-0.023969	0.110423	AMBP	0.166795	0.0803749	0.21935	0.140656
262	0.127315	-0.163024	AMD1	0.0410471	0.0353109	0.212364	0.0816253
267	0.00485065	-0.060236	AMFR	0.100643	0.124918	0.212364	0.186981
268	-0.103404	0.271555	AMH	0.113781	7.21252e-10	0.212364	7.56208e-09
269	-0.0434161	0.0844441	AMHR2	0.120821	0.204338	0.212364	0.249315
270	-0.0048345	-0.026179	AMPD1	0.223151	0.288366	0.251165	0.314587
271	-0.192453	0.257885	AMPD2	0.0309112	0.00542161	0.212364	0.0178058
272	0.0717525	-0.195265	AMPD3	0.170498	0.0134374	0.22089	0.0386606
273	0.036938	-0.103569	AMPH	0.143387	0.0981798	0.213712	0.160104
274	-0.217754	0.276777	BIN1	0.0563322	0.00442875	0.212364	0.0149186
275	-0.138783	0.314444	AMT	0.035994	8.76927e-08	0.212364	6.82276e-07
276	-0.057198	0.0503382	AMY1A	0.107301	0.0959726	0.212364	0.157679
279	-0.0730245	0.107183	AMY2A	0.128672	0.0763892	0.212364	0.136123
280	-0.0239665	0.163873	AMY2B	0.1082	0.0917993	0.212364	0.153244
283	-0.140961	0.161869	ANG	0.0433003	0.0619496	0.212364	0.11793
284	0.0722657	-0.187628	ANGPT1	0.135127	0.00146197	0.212395	0.00561758
285	0.0483037	-0.218941	ANGPT2	0.222811	8.98897e-05	0.250944	0.000435423
286	-0.00531332	0.022538	ANK1	0.402551	0.367441	0.406376	0.380514
287	0.0465774	-0.135677	ANK2	0.139272	0.0274462	0.212821	0.0683082
288	0.151435	-0.22489	ANK3	0.0534065	0.00661753	0.212364	0.0211841
290	-0.0387009	0.0380163	ANPEP	0.200896	0.336099	0.236354	0.353687
291	-0.0564989	0.114985	SLC25A4	0.102532	0.115731	0.212364	0.178214
292	-0.00426227	0.0515068	SLC25A5	0.13754	0.14787	0.212538	0.206007
293	-0.233815	0.46655	SLC25A6	0.0353575	1.97667e-12	0.212364	2.91455e-11
301	-0.0257877	-0.0835549	ANXA1	0.154454	0.0926236	0.21566	0.154161
302	-0.107307	0.0538269	ANXA2	0.098336	0.226724	0.212364	0.265906
303	-0.0350155	-0.0260674	ANXA2P1	0.174973	0.23255	0.223124	0.270281
304	-0.0526535	-0.0160799	ANXA2P2	0.151061	0.188387	0.215248	0.237399
305	-0.0931835	0.0835346	ANXA2P3	0.136637	0.0535938	0.212445	0.106953
306	-0.00825685	-0.0381047	ANXA3	0.13409	0.219472	0.212364	0.260371
307	-0.00706495	-0.0735281	ANXA4	0.18974	0.175436	0.230401	0.227645
308	0.0141443	-0.135383	ANXA5	0.194948	0.0479194	0.233288	0.0993723
309	-0.0762504	0.112748	ANXA6	0.103116	0.119692	0.212364	0.182013
310	0.105322	-0.231814	ANXA7	0.0767977	0.00116531	0.212364	0.00457524
311	-0.213403	0.246603	ANXA11	0.0342854	0.0392678	0.212364	0.0874731
312	-0.0765479	0.0427155	ANXA13	0.098299	0.229792	0.212364	0.268186
313	-0.0100144	-0.0686488	AOAH	0.207157	0.136883	0.240589	0.197224
314	-0.0169434	0.105913	AOC2	0.236989	0.0723511	0.261206	0.131226
316	0.0472407	-0.13078	AOX1	0.189098	0.0243022	0.230113	0.062308
317	0.281422	-0.388313	APAF1	0.0257732	1.16525e-14	0.212364	2.32128e-13
318	-0.142202	0.262147	NUDT2	0.0617095	0.0107757	0.212364	0.032179
319	-0.00476379	0.00165851	APOF	0.132242	0.224827	0.212364	0.264444
320	0.020427	-0.119532	APBA1	0.135686	0.0558098	0.212407	0.109998
321	-0.0547912	0.0961984	APBA2	0.0933935	0.0928548	0.212364	0.154385
322	-0.0878397	0.16199	APBB1	0.0689229	0.0346057	0.212364	0.0805207
323	0.116774	-0.191042	APBB2	0.110419	0.0282406	0.212364	0.0697048
324	0.306886	-0.51381	APC	0.0489413	2.58723e-24	0.212364	1.79269e-22
326	-0.0518045	0.128899	AIRE	0.156946	0.0663477	0.216298	0.123764
327	-0.117971	0.172289	APEH	0.0872066	0.101673	0.212364	0.163932
328	-0.0211051	0.247727	APEX1	0.143875	1.13156e-06	0.21385	7.47755e-06
329	0.208748	-0.393086	BIRC2	0.0579794	7.30155e-11	0.212364	8.64077e-10
330	0.0489572	-0.121147	BIRC3	0.0959346	0.0565298	0.212364	0.110845
331	0.250057	-0.42778	XIAP	0.0474704	3.32171e-13	0.212364	5.52386e-12
332	0.00472098	0.129476	BIRC5	0.102408	0.131967	0.212364	0.193257
333	-0.0468182	0.0811158	APLP1	0.170304	0.168715	0.22089	0.222836
334	0.00544066	-0.114891	APLP2	0.215191	0.0661836	0.245852	0.123531
335	-0.109083	0.274651	APOA1	0.144529	5.24666e-08	0.213919	4.22472e-07
336	-0.0358256	0.0681315	APOA2	0.193755	0.0924962	0.232501	0.154005
338	0.00638063	-0.123293	APOB	0.30164	0.0061724	0.314844	0.0199158
339	0.0454706	-0.00874028	APOBEC1	0.252685	0.332552	0.273508	0.350882
341	-0.10911	0.141369	APOC1	0.137869	0.00811094	0.212613	0.0252258
342	-0.0428184	0.0771585	APOC1P1	0.269977	0.0818233	0.287587	0.142175
343	-0.0952972	0.229872	AQP8	0.106527	1.06048e-05	0.212364	6.01979e-05
344	-0.0766406	0.0414325	APOC2	0.143727	0.232964	0.213788	0.270578
345	-0.0222956	0.0869473	APOC3	0.253347	0.0519164	0.274038	0.10472
346	-0.103754	0.19614	APOC4	0.104687	0.00254987	0.212364	0.00918175
347	-0.0541534	0.023658	APOD	0.126577	0.304158	0.212364	0.327628
348	-0.248685	0.413569	APOE	0.0324879	1.47461e-11	0.212364	1.91709e-10
351	0.0126652	-0.154975	APP	0.163219	0.0583662	0.218269	0.113308
353	-0.260004	0.42165	APRT	0.0326258	3.68974e-14	0.212364	6.8574e-13
354	-0.0724884	0.126461	KLK3	0.15026	0.037447	0.215181	0.0848503
355	0.0549756	-0.189231	FAS	0.115265	0.00252217	0.212364	0.00909732
356	0.0204464	-0.0449502	FASLG	0.212733	0.241112	0.244153	0.277104
357	0.0642362	-0.085505	SHROOM2	0.123654	0.0572177	0.212364	0.111725
358	-0.0815117	0.00877831	AQP1	0.111212	0.116512	0.212364	0.17897
359	-0.0194233	0.0262106	AQP2	0.265273	0.172539	0.283808	0.225829
360	-0.0616888	0.0139671	AQP3	0.188421	0.269047	0.229777	0.299097
361	0.0252215	-0.0330246	AQP4	0.206483	0.305928	0.240165	0.329054
362	-0.050774	0.0776741	AQP5	0.125727	0.0515485	0.212364	0.104231
363	-0.058057	0.0891187	AQP6	0.147167	0.084556	0.214272	0.145348
364	-0.0669977	0.0643836	AQP7	0.14904	0.242508	0.214804	0.278291
366	0.035472	-0.0880713	AQP9	0.129926	0.140516	0.212364	0.200107
367	0.120004	-0.242238	AR	0.069727	0.0439756	0.212364	0.0936202
368	-0.0577658	0.0285902	ABCC6	0.129566	0.274401	0.212364	0.303332
369	-0.195604	0.291897	ARAF	0.0499658	3.96139e-05	0.212364	0.000203254
372	0.159655	-0.410839	ARCN1	0.0799174	1.19808e-23	0.212364	7.79319e-22
373	0.240848	-0.361316	TRIM23	0.0489054	0.000688732	0.212364	0.00284074
374	0.032442	0.0164171	AREG	0.22437	0.317624	0.251943	0.33853
375	-0.141507	0.234724	ARF1	0.0708425	0.00615229	0.212364	0.0198777
377	0.0665011	-0.129274	ARF3	0.103428	0.0225711	0.212364	0.05888
378	0.0636528	-0.250178	ARF4	0.106222	0.000793428	0.212364	0.00323598
379	-0.128844	0.254139	ARL4D	0.116999	0.00186209	0.212364	0.00697701
381	-0.266479	0.447096	ARF5	0.0342225	1.01732e-12	0.212364	1.5843e-11
382	0.129364	-0.134693	ARF6	0.0554187	0.0436292	0.212364	0.0930795
383	-0.00933865	0.00881436	ARG1	0.308637	0.454317	0.320851	0.459507
384	0.122865	-0.201146	ARG2	0.073254	0.0029591	0.212364	0.0104951
387	0.0245852	-0.135742	RHOA	0.199961	0.0778067	0.235951	0.137572
388	-0.0650361	0.117494	RHOB	0.0701568	0.0617268	0.212364	0.11767
389	-0.24611	0.299584	RHOC	0.0776626	0.00358811	0.212364	0.0123883
390	0.0021748	-0.0985095	RND3	0.151698	0.15354	0.215327	0.210971
391	-0.256704	0.320641	RHOG	0.0582325	0.000229637	0.212364	0.00104017
392	-0.0610335	-0.0414563	ARHGAP1	0.200152	0.254758	0.236018	0.287755
393	-0.213969	0.411153	ARHGAP4	0.0438246	4.99917e-13	0.212364	8.05426e-12
394	0.23965	-0.438989	ARHGAP5	0.0609493	3.60272e-20	0.212364	1.47534e-18
395	0.0205745	-0.136231	ARHGAP6	0.120509	0.0486326	0.212364	0.100361
396	-0.256425	0.445128	ARHGDIA	0.037344	3.28006e-20	0.212364	1.35481e-18
397	-0.0602452	0.0095624	ARHGDIB	0.145307	0.331935	0.213986	0.350404
398	-0.0721595	0.139447	ARHGDIG	0.128553	0.0170301	0.212364	0.0471459
399	0.0301629	0.0391519	RHOH	0.127143	0.235119	0.212364	0.272461
400	0.0824043	-0.255378	ARL1	0.0704708	0.00421784	0.212364	0.0142992
401	0.00250868	0.0866565	PHOX2A	0.195942	0.125613	0.233873	0.187571
402	-0.302348	0.445942	ARL2	0.00290418	1.10667e-14	0.212364	2.20918e-13
403	-0.0220257	0.111793	ARL3	0.0784971	0.105485	0.212364	0.167993
405	0.16559	-0.293926	ARNT	0.0670624	2.06668e-08	0.212364	1.76995e-07
406	0.167466	-0.219211	ARNTL	0.0638942	0.00490887	0.212364	0.0163378
407	-0.0114398	0.0484194	ARR3	0.347437	0.25415	0.35503	0.287336
408	-0.0600405	0.0384444	ARRB1	0.0963898	0.11188	0.212364	0.174419
409	-0.134038	0.205599	ARRB2	0.0814487	0.0172985	0.212364	0.0477576
410	-0.302305	0.316524	ARSA	0.0104236	0.000419558	0.212364	0.00180957
411	0.113508	-0.323358	ARSB	0.0939088	3.01084e-12	0.212364	4.31628e-11
412	0.0623329	-0.258621	STS	0.150907	0.000135384	0.215248	0.00063802
414	0.0189363	-0.0991244	ARSD	0.123759	0.0757348	0.212364	0.135297
415	-0.0570699	0.028223	ARSE	0.0731301	0.235717	0.212364	0.272889
416	-0.0815161	0.0542245	ARSF	0.114233	0.17609	0.212364	0.228203
417	0.0134004	-0.0349529	ART1	0.279536	0.263602	0.295562	0.294993
419	-0.0151902	0.0393496	ART3	0.0790835	0.146686	0.212364	0.205017
420	0.0011188	-0.026077	ART4	0.291701	0.42257	0.306006	0.430218
421	-0.185617	0.437793	ARVCF	0.0230464	5.17507e-10	0.212364	5.52389e-09
427	0.0396735	-0.21734	ASAH1	0.104703	0.0246038	0.212364	0.0628706
429	0.0611272	-0.00963603	ASCL1	0.147666	0.179777	0.214411	0.231177
430	-0.102237	0.199748	ASCL2	0.0970543	0.00691673	0.212364	0.0220202
432	-0.22097	0.37741	ASGR1	0.0550378	1.2075e-06	0.212364	7.94639e-06
433	-0.139473	0.153218	ASGR2	0.0747114	0.0914167	0.212364	0.152886
434	-0.20325	0.286164	ASIP	0.0348727	8.97083e-08	0.212364	6.97391e-07
435	-0.261585	0.355299	ASL	0.0405928	0.00195657	0.212364	0.00727824
438	-0.0797554	0.216263	ASMT	0.0938311	3.22484e-05	0.212364	0.000168181
439	-0.215082	0.423066	ASNA1	0.0518491	2.10838e-19	0.212364	7.87513e-18
440	-0.00131845	0.050741	ASNS	0.115151	0.13429	0.212364	0.19506
443	0.0253893	-0.0946251	ASPA	0.133682	0.15731	0.212364	0.213817
444	0.0964802	-0.255546	ASPH	0.151588	4.03109e-10	0.215304	4.35048e-09
445	-0.0867375	0.063325	ASS1	0.11313	0.145338	0.212364	0.203874
460	0.030409	-0.042017	ASTN1	0.260058	0.19952	0.279515	0.245552
462	-0.0292564	0.0974685	SERPINC1	0.187125	0.16064	0.228912	0.21642
463	0.157042	-0.285356	ZFHX3	0.119953	0.032463	0.212364	0.0768629
466	0.274184	-0.387059	ATF1	0.0089868	1.43681e-11	0.212364	1.87305e-10
467	-0.0209735	0.0113665	ATF3	0.215401	0.217167	0.245988	0.258809
468	-0.144473	0.25946	ATF4	0.0661149	0.0385767	0.212364	0.0865486
471	0.0169342	-0.0301918	ATIC	0.145977	0.206292	0.214153	0.250898
472	0.22313	-0.423557	ATM	0.0823285	8.41014e-06	0.212364	4.84445e-05
473	0.0733841	-0.0860334	RERE	0.0922159	0.155724	0.212364	0.212726
475	-0.192932	0.283717	ATOX1	0.0985168	0.00444595	0.212364	0.0149681
476	0.0205572	-0.130421	ATP1A1	0.162605	0.0573645	0.218142	0.11188
477	-0.021581	-0.0124296	ATP1A2	0.103795	0.153787	0.212364	0.211068
478	0.0193951	0.00428377	ATP1A3	0.260485	0.277435	0.279798	0.305682
479	0.0217382	-0.00767572	ATP12A	0.177963	0.36203	0.224758	0.375887
480	0.0158788	-0.0400747	ATP1A4	0.119967	0.162122	0.212364	0.217579
481	0.0177015	-0.134253	ATP1B1	0.275014	0.0152509	0.291798	0.0429351
482	-0.0415279	-0.0223162	ATP1B2	0.147105	0.182891	0.214272	0.233734
483	-0.024287	-0.00314488	ATP1B3	0.0898541	0.223889	0.212364	0.263783
486	-0.146567	0.244549	FXYD2	0.0830905	0.0024659	0.212364	0.00892465
487	-0.0171995	0.248646	ATP2A1	0.108682	1.06559e-05	0.212364	6.04588e-05
488	0.257912	-0.43621	ATP2A2	0.0619789	3.31985e-09	0.212364	3.16969e-08
489	-0.0516587	0.0437943	ATP2A3	0.154062	0.260408	0.215625	0.292256
490	0.199349	-0.363641	ATP2B1	0.0703839	3.1963e-11	0.212364	3.97181e-10
491	-0.0263475	0.00746907	ATP2B2	0.200577	0.309138	0.236176	0.331666
492	0.00232334	0.0399095	ATP2B3	0.150714	0.178991	0.215223	0.230597
493	0.1326	-0.291133	ATP2B4	0.0975448	3.12147e-08	0.212364	2.60677e-07
495	-0.0427003	0.113919	ATP4A	0.15628	0.0859891	0.216202	0.147076
496	0.0346418	0.0454788	ATP4B	0.232482	0.26396	0.257894	0.29524
498	-0.000439552	0.0143849	ATP5A1	0.268243	0.407919	0.286217	0.416656
501	0.00221422	0.0485741	ALDH7A1	0.35845	0.245238	0.364977	0.280448
506	0.00337131	-0.00775935	ATP5B	0.186118	0.16915	0.228308	0.223189
509	-0.0303067	0.0572426	ATP5C1	0.0802317	0.0833237	0.212364	0.143959
513	-0.350771	0.603927	ATP5D	0.0125592	4.64859e-41	0.212364	3.41922e-38
514	-0.171265	0.268353	ATP5E	0.0708555	0.0537238	0.212364	0.107111
515	0.0194064	-0.010108	ATP5F1	0.168564	0.244006	0.220183	0.279373
516	-0.139011	0.269633	ATP5G1	0.15347	0.00169669	0.215436	0.00641761
517	-0.160735	0.312274	ATP5G2	0.0747708	0.00331486	0.212364	0.0115618
518	-0.0958934	0.170291	ATP5G3	0.112006	0.044259	0.212364	0.0940824
521	-0.212978	0.421261	ATP5I	0.0873591	2.60306e-06	0.212364	1.63323e-05
522	-0.140761	0.221379	ATP5J	0.0860162	0.0212208	0.212364	0.0560766
523	0.221615	-0.469182	ATP6V1A	0.0412062	2.42792e-19	0.212364	9.03337e-18
525	-0.06144	0.150273	ATP6V1B1	0.114147	0.000843282	0.212364	0.00341383
526	0.0136824	-0.2157	ATP6V1B2	0.200006	3.32292e-06	0.235959	2.04267e-05
527	-0.258938	0.366552	ATP6V0C	0.0796395	5.97462e-10	0.212364	6.33586e-09
528	0.136774	-0.277775	ATP6V1C1	0.0961648	0.0326385	0.212364	0.077202
529	-0.10741	0.043261	ATP6V1E1	0.139011	0.161424	0.21277	0.217048
533	-0.207209	0.329082	ATP6V0B	0.0230379	8.85607e-10	0.212364	9.16965e-09
534	0.0556731	-0.00225791	ATP6V1G2	0.141234	0.161788	0.213152	0.217339
535	-0.0496938	-0.0274954	ATP6V0A1	0.142346	0.121092	0.213293	0.1835
537	-0.1211	0.0981782	ATP6AP1	0.0248793	0.144181	0.212364	0.203088
538	0.211468	-0.407467	ATP7A	0.0727971	8.49942e-10	0.212364	8.8147e-09
539	-0.142674	0.229511	ATP5O	0.0563029	0.0487496	0.212364	0.100516
540	0.0691701	-0.123531	ATP7B	0.0888871	0.073228	0.212364	0.132277
545	0.291651	-0.443885	ATR	0.0466608	9.43754e-08	0.212364	7.31591e-07
546	0.314367	-0.504234	ATRX	0.0606979	5.6166e-17	0.212364	1.56349e-15
547	0.0346895	0.00599148	KIF1A	0.0934113	0.158829	0.212364	0.215162
549	0.0659191	-0.11489	AUH	0.136357	0.140793	0.212445	0.200307
550	-0.201367	0.371693	AUP1	0.0626538	1.61062e-09	0.212364	1.61688e-08
552	0.165036	-0.358708	AVPR1A	0.0797151	3.29751e-05	0.212364	0.000171783
553	0.0403918	-0.0350314	AVPR1B	0.136803	0.306303	0.212445	0.329351
554	-0.17688	0.245382	AVPR2	0.0864244	0.00321331	0.212364	0.0112507
558	-0.00671808	-0.169713	AXL	0.126599	0.0175047	0.212364	0.0482085
563	-0.0892954	0.0902242	AZGP1	0.0701481	0.197288	0.212364	0.243777
566	-0.110348	0.234865	AZU1	0.0623621	1.25281e-06	0.212364	8.22479e-06
567	-0.0189298	-0.0896023	B2M	0.1727	0.119727	0.221992	0.182022
570	0.0378715	0.0065116	BAAT	0.196688	0.354592	0.234111	0.369468
571	0.20813	-0.426392	BACH1	0.0563137	2.3384e-13	0.212364	3.95398e-12
572	-0.3371	0.519964	BAD	0.0234729	2.5121e-22	0.212364	1.34948e-20
573	-0.103981	0.171018	BAG1	0.051706	0.0289997	0.212364	0.0710811
574	-0.00399018	0.0414703	BAGE	0.416462	0.28626	0.419467	0.312827
575	-0.09913	0.21614	ADGRB1	0.0693039	3.89815e-05	0.212364	0.000200398
576	-0.0519556	0.0741558	ADGRB2	0.105918	0.122593	0.212364	0.184812
577	0.0324441	-0.0800783	ADGRB3	0.179959	0.137749	0.225597	0.198039
578	-0.0933323	0.208718	BAK1	0.130185	0.00673284	0.212364	0.0215028
579	-0.0744222	0.0298339	NKX3-2	0.0786739	0.290643	0.212364	0.316367
580	0.32511	-0.430256	BARD1	0.0370068	1.55224e-05	0.212364	8.55477e-05
581	-0.276685	0.578818	BAX	0.0370481	7.45137e-34	0.212364	1.56594e-31
582	0.0590288	-0.0566326	BBS1	0.0948041	0.0936852	0.212364	0.155349
583	0.091398	-0.142562	BBS2	0.0980771	0.0811787	0.212364	0.141519
585	0.06823	-0.120077	BBS4	0.072133	0.109393	0.212364	0.17214
586	0.0611337	-0.227543	BCAT1	0.15029	1.44034e-05	0.215181	7.98406e-05
587	-0.17214	0.360444	BCAT2	0.0283917	6.05983e-10	0.212364	6.41684e-09
590	-0.00266397	-0.0471684	BCHE	0.225923	0.263879	0.253098	0.295221
593	-0.192796	0.36483	BCKDHA	0.0609208	1.66988e-13	0.212364	2.87184e-12
594	0.122121	-0.207634	BCKDHB	0.112964	0.00056385	0.212364	0.00236939
595	0.0199369	-0.0125248	CCND1	0.205843	0.169427	0.239639	0.223323
596	0.0976234	-0.0927027	BCL2	0.102699	0.158167	0.212364	0.214637
597	-0.0192571	0.0105848	BCL2A1	0.131589	0.194656	0.212364	0.241805
598	-0.118493	0.142597	BCL2L1	0.0214917	0.0765433	0.212364	0.136282
599	0.0538811	-0.110639	BCL2L2	0.152602	0.12357	0.21542	0.185666
602	-0.16685	0.224506	BCL3	0.0510377	0.0026987	0.212364	0.00966841
604	-0.00900236	-0.0622595	BCL6	0.180597	0.188267	0.225779	0.237322
605	0.105766	0.0110234	BCL7A	0.0882337	0.325911	0.212364	0.345303
606	0.0210295	-0.0615751	NBEAP1	0.190565	0.148296	0.230739	0.206406
607	0.140877	-0.178328	BCL9	0.095624	0.0378495	0.212364	0.0854787
608	-0.0118776	0.0273413	TNFRSF17	0.208007	0.288955	0.241072	0.314978
610	-0.0349659	-0.0022053	HCN2	0.157639	0.183454	0.21659	0.234016
611	1.31e-06	-0.0351212	OPN1SW	0.242831	0.322232	0.26579	0.342373
613	-0.117481	0.138614	BCR	0.132197	0.0628393	0.212364	0.119141
617	-0.176797	0.431906	BCS1L	0.0562823	3.44669e-15	0.212364	7.45639e-14
622	-0.0942059	0.210532	BDH1	0.139694	9.41745e-05	0.213093	0.000454911
623	-0.0753604	0.0568646	BDKRB1	0.133604	0.237923	0.212364	0.274611
624	0.00336486	-0.0753934	BDKRB2	0.203721	0.10685	0.23814	0.16937
627	0.034848	-0.0302109	BDNF	0.239574	0.340458	0.263265	0.357283
629	-0.0354016	0.0115109	CFB	0.133863	0.297617	0.212364	0.322221
631	-0.0601185	0.103809	BFSP1	0.131406	0.0425647	0.212364	0.0915033
632	-0.15273	0.323911	BGLAP	0.133779	2.86819e-06	0.212364	1.7832e-05
633	-0.126959	0.0652286	BGN	0.0401507	0.140564	0.212364	0.200145
634	0.0153415	-0.102002	CEACAM1	0.188464	0.127254	0.2298	0.189069
635	-0.000861944	0.0286904	BHMT	0.230023	0.166052	0.256111	0.220817
636	0.179789	-0.241906	BICD1	0.0513473	0.0328895	0.212364	0.0776422
637	-0.1306	0.18556	BID	0.109641	0.067731	0.212364	0.125533
638	-0.062281	0.172151	BIK	0.0705133	0.0335437	0.212364	0.0787685
639	0.0654775	-0.215184	PRDM1	0.140753	0.0101362	0.213152	0.0305171
640	-0.062672	0.116933	BLK	0.155227	0.0598231	0.215865	0.115131
641	0.176866	-0.0979208	BLM	0.0414837	0.0875065	0.212364	0.148674
642	0.0465231	-0.00243178	BLMH	0.19311	0.406267	0.232122	0.415123
643	-0.0451671	0.077871	CXCR5	0.182497	0.116847	0.226674	0.179355
644	-0.0986311	0.143401	BLVRA	0.0221404	0.0505812	0.212364	0.103026
645	-0.236375	0.300284	BLVRB	0.10614	0.00748506	0.212364	0.0235784
646	0.0412048	-0.0600505	BNC1	0.138141	0.194127	0.212663	0.241384
648	0.161518	-0.276026	BMI1	0.0878753	2.20251e-06	0.212364	1.39473e-05
649	-0.149041	0.141933	BMP1	0.0593575	0.0850546	0.212364	0.145908
650	-0.0318099	-0.0289942	BMP2	0.124683	0.207402	0.212364	0.251657
651	0.0102399	-0.0692332	BMP3	0.255636	0.145703	0.275938	0.204238
652	-0.0222089	0.00458268	BMP4	0.179162	0.294604	0.225166	0.31966
653	0.0502269	-0.02233	BMP5	0.185914	0.331657	0.228219	0.350227
654	-0.0696311	0.0525495	BMP6	0.137198	0.120261	0.212538	0.182559
655	-0.00671011	0.0192606	BMP7	0.276387	0.376651	0.292914	0.388557
656	0.123952	-0.164443	BMP8B	0.132167	0.00954426	0.212364	0.0289721
657	0.21988	-0.392603	BMPR1A	0.0668568	1.2851e-09	0.212364	1.31003e-08
658	0.0454141	-0.114515	BMPR1B	0.183856	0.0918885	0.227314	0.15334
659	0.236803	-0.482378	BMPR2	0.0434407	4.63639e-19	0.212364	1.66666e-17
660	-0.0113264	-0.041566	BMX	0.116459	0.194001	0.212364	0.241285
661	-0.119509	0.169718	POLR3D	0.106134	0.0467414	0.212364	0.0976757
662	-0.12999	0.281929	BNIP1	0.0891817	0.0229002	0.212364	0.0595354
663	0.165083	-0.263272	BNIP2	0.067731	2.05536e-06	0.212364	1.30501e-05
664	-0.00462408	-0.0244066	BNIP3	0.223115	0.299881	0.251141	0.32419
665	0.0625599	-0.193645	BNIP3L	0.136631	0.00730788	0.212445	0.023104
666	-0.160423	0.232457	BOK	0.0775363	0.000337577	0.212364	0.00148341
667	0.1282	-0.273945	DST	0.142569	0.00199583	0.213293	0.00740988
668	-0.0545111	0.0946015	FOXL2	0.191024	0.114235	0.231036	0.176779
669	0.0415112	-0.14653	BPGM	0.179347	0.0361085	0.225247	0.0827686
670	-0.062172	0.0949748	BPHL	0.130286	0.0526613	0.212364	0.10571
671	-0.0369975	0.0121671	BPI	0.155328	0.218945	0.215879	0.260032
672	0.189608	-0.174788	BRCA1	0.0367221	0.050388	0.212364	0.102745
673	0.2116	-0.339903	BRAF	0.0610213	0.00043062	0.212364	0.00185143
675	0.305356	-0.370978	BRCA2	0.0314664	1.61741e-05	0.212364	8.88575e-05
676	-0.02335	0.00908523	BRDT	0.157856	0.214153	0.216621	0.256511
677	0.0268482	-0.0956184	ZFP36L1	0.18892	0.0968405	0.230107	0.158546
678	-0.0384902	-0.0281704	ZFP36L2	0.109352	0.187359	0.212364	0.236621
680	-0.00782514	0.0294533	BRS3	0.475127	0.361775	0.476148	0.375724
682	-0.261915	0.427689	BSG	0.0460443	1.13596e-16	0.212364	3.03833e-15
683	-0.0171319	-0.082515	BST1	0.2203	0.131879	0.249366	0.193211
684	-0.113344	0.218743	BST2	0.127732	0.00952566	0.212364	0.0289203
685	0.101823	-0.192669	BTC	0.0909227	0.0320481	0.212364	0.0761445
686	-0.011721	-0.0825573	BTD	0.10358	0.201266	0.212364	0.246954
687	0.0299511	-0.176406	KLF9	0.159387	0.00828223	0.216937	0.0256584
688	0.0472338	-0.029769	KLF5	0.101011	0.141914	0.212364	0.201123
689	-0.000967235	0.108177	BTF3	0.0506939	0.137846	0.212364	0.198047
690	-0.011023	0.0535291	BTF3P11	0.233525	0.214325	0.25867	0.256633
694	0.0215234	-0.0455026	BTG1	0.237732	0.205618	0.261813	0.250366
695	-0.00863298	-0.0841282	BTK	0.194635	0.0648891	0.233075	0.121864
696	0.0230409	-0.0449262	BTN1A1	0.129783	0.172115	0.212364	0.225494
699	0.172382	-0.122559	BUB1	0.022978	0.0492795	0.212364	0.101328
701	0.190499	-0.121217	BUB1B	0.055913	0.0670328	0.212364	0.124605
705	-0.0528212	0.196968	BYSL	0.0704915	0.0739514	0.212364	0.133188
706	-0.32509	0.475791	TSPO	0.0293928	7.29959e-17	0.212364	1.9971e-15
708	-0.0370982	0.0894056	C1QBP	0.130658	0.114289	0.212364	0.176834
710	-0.0786279	-0.0152015	SERPING1	0.075262	0.233262	0.212364	0.270718
711	-0.0246538	0.0315927	ERC2-IT1	0.358449	0.374378	0.364977	0.38663
712	-0.182061	0.21305	C1QA	0.0586685	0.0273315	0.212364	0.0681026
713	-0.122093	0.104646	C1QB	0.0979943	0.127062	0.212364	0.188922
714	-0.126943	0.119763	C1QC	0.0743888	0.0903453	0.212364	0.151847
715	-0.0996884	0.0562814	C1R	0.0972139	0.0862525	0.212364	0.147355
716	-0.0154681	-0.0656397	C1S	0.178768	0.202339	0.224964	0.247777
717	-0.0725631	0.0385652	C2	0.15383	0.303845	0.215552	0.327365
718	-0.0734338	-0.00536911	C3	0.087326	0.331134	0.212364	0.34981
719	-0.0120676	-0.147313	C3AR1	0.204356	0.0103584	0.238604	0.0310734
720	-0.039492	-0.00697191	C4A	0.124004	0.117994	0.212364	0.180391
722	-0.0466538	0.0159386	C4BPA	0.134525	0.185335	0.212364	0.235271
725	-0.0395512	0.00871754	C4BPB	0.353902	0.378994	0.360904	0.390595
726	-0.0421339	0.00139288	CAPN5	0.182946	0.237532	0.22692	0.274351
727	0.126116	-0.188839	C5	0.0828242	0.0128005	0.212364	0.037158
728	-0.0379976	-0.0454067	C5AR1	0.215043	0.182004	0.245741	0.233068
729	-0.00949074	-0.0142462	C6	0.169571	0.19818	0.220484	0.24462
730	-0.020201	0.00145929	C7	0.123203	0.22927	0.212364	0.267776
732	-0.0376263	-0.00969797	C8B	0.281758	0.493752	0.297468	0.496713
733	-0.184653	0.377385	C8G	0.0425476	4.1556e-10	0.212364	4.47728e-09
734	0.139337	-0.281418	OSGIN2	0.0697591	0.000180842	0.212364	0.000832751
735	-0.0037032	-0.0234545	C9	0.370743	0.448741	0.376452	0.454276
738	-0.284214	0.469337	VPS51	0.00611367	3.65076e-15	0.212364	7.88003e-14
740	-0.0116852	0.0337532	MRPL49	0.225015	0.193048	0.252345	0.240715
741	-0.178133	0.30938	ZNHIT2	0.0984855	6.1446e-07	0.212364	4.21937e-06
744	0.0330369	-0.0354618	MPPED2	0.235583	0.380249	0.26009	0.391636
745	-0.0232493	0.0649788	MYRF	0.130427	0.210206	0.212364	0.253691
746	-0.163766	0.255575	TMEM258	0.0921063	0.0369245	0.212364	0.0840749
747	-0.032959	0.0593428	DAGLA	0.252304	0.181842	0.273251	0.232931
750	0.0839577	0.00472832	GAS8-AS1	0.0955906	0.227142	0.212364	0.266168
752	-0.107085	0.13261	FMNL1	0.0759881	0.0948321	0.212364	0.156531
753	0.143605	-0.190229	LDLRAD4	0.0731748	0.0375071	0.212364	0.0849563
754	-0.0791715	-0.0126121	PTTG1IP	0.100118	0.199714	0.212364	0.245695
755	-0.279574	0.524575	C21orf2	0.0461692	9.82276e-26	0.212364	8.23906e-24
757	0.0179659	-0.119482	TMEM50B	0.153138	0.0293968	0.21542	0.0717805
758	-0.0245514	0.095426	MPPED1	0.15955	0.0714924	0.216937	0.130162
759	-0.0248992	0.0348576	CA1	0.302299	0.314675	0.315407	0.336061
760	0.0511499	-0.104207	CA2	0.251279	0.00570806	0.272558	0.0186059
761	-0.00538665	0.000575102	CA3	0.128366	0.185841	0.212364	0.235615
762	-0.0705644	0.0585489	CA4	0.143002	0.216654	0.213418	0.258488
763	-0.0595862	0.0981558	CA5A	0.175516	0.0398399	0.223444	0.0881438
765	-0.0133111	0.0154666	CA6	0.152954	0.213949	0.21542	0.256365
766	-0.00282834	0.0471841	CA7	0.446356	0.19544	0.448253	0.242402
767	0.0568757	-0.0744112	CA8	0.216367	0.124938	0.246606	0.186981
768	-0.0180733	0.05215	CA9	0.110663	0.0935301	0.212364	0.155186
770	-0.142706	0.174163	CA11	0.127258	0.0678322	0.212364	0.125639
771	0.0365347	-0.0521031	CA12	0.0700563	0.144705	0.212364	0.20349
773	-0.0887508	0.13717	CACNA1A	0.154556	0.0810203	0.21566	0.141363
774	0.00923342	0.0668788	CACNA1B	0.17067	0.102785	0.220992	0.165182
775	-0.00207392	-0.0808018	CACNA1C	0.132624	0.0770858	0.212364	0.136765
776	0.093724	-0.120514	CACNA1D	0.120404	0.13225	0.212364	0.193434
777	0.030382	-0.0101355	CACNA1E	0.199059	0.352351	0.235438	0.367374
778	-0.0674689	0.13191	CACNA1F	0.109672	0.105645	0.212364	0.168152
779	-0.0162232	0.0120989	CACNA1S	0.536535	0.54265	0.536788	0.544329
780	-0.0386103	0.0992893	DDR1	0.24546	0.106215	0.267872	0.168681
781	0.202214	-0.395415	CACNA2D1	0.0614241	7.5341e-08	0.212364	5.93622e-07
782	-0.0732308	0.203846	CACNB1	0.0806457	0.000975305	0.212364	0.00389226
783	0.00116225	-0.0502618	CACNB2	0.244959	0.155017	0.267462	0.212071
784	-0.0859211	0.261906	CACNB3	0.139224	6.96773e-08	0.212798	5.51307e-07
785	0.0772311	-0.162322	CACNB4	0.124387	0.0197139	0.212364	0.0528985
786	-0.0244142	0.0325074	CACNG1	0.121574	0.17928	0.212364	0.230802
788	-0.0326973	-0.0375701	SLC25A20	0.132797	0.168168	0.212364	0.222456
790	0.0357262	0.0367202	CAD	0.0626964	0.198775	0.212364	0.244974
793	0.0836711	-0.0567946	CALB1	0.124449	0.199983	0.212364	0.245899
794	-0.0769181	0.058582	CALB2	0.115964	0.115961	0.212364	0.178438
795	0.0189547	-0.00636082	S100G	0.332232	0.331003	0.341408	0.349729
796	0.0188354	0.0542249	CALCA	0.182043	0.250049	0.226356	0.284047
797	0.00208824	0.0350249	CALCB	0.115446	0.15719	0.212364	0.213699
799	0.011801	-0.0704232	CALCR	0.16027	0.131102	0.217182	0.192558
800	0.062704	-0.2328	CALD1	0.148908	1.16737e-06	0.214704	7.69287e-06
801	0.0311791	-0.108241	CALM1	0.202432	0.112526	0.237329	0.175093
805	0.0493882	-0.0822614	CALM2	0.150073	0.208472	0.215181	0.252576
808	-0.139953	0.309658	CALM3	0.125434	6.49129e-09	0.212364	5.91986e-08
810	-0.0736185	0.12836	CALML3	0.124344	0.0131157	0.212364	0.0379002
811	-0.149038	0.218968	CALR	0.0512422	0.0482814	0.212364	0.0998954
813	0.121943	-0.347782	CALU	0.0688852	7.56076e-08	0.212364	5.95273e-07
814	0.102894	-0.138817	CAMK4	0.123877	0.0114156	0.212364	0.0337475
815	-0.0507459	0.0159887	CAMK2A	0.145336	0.276468	0.213986	0.304912
816	-0.0310867	0.160344	CAMK2B	0.0934601	0.0322729	0.212364	0.0765835
817	0.0376908	-0.193781	CAMK2D	0.190168	0.000127886	0.230589	0.000605521
818	0.0211703	-0.0374877	CAMK2G	0.174678	0.24024	0.222912	0.276418
819	-0.0185391	0.0560601	CAMLG	0.0642807	0.155935	0.212364	0.212901
820	-0.0577999	0.10177	CAMP	0.196528	0.0811735	0.234091	0.141519
821	0.196161	-0.369611	CANX	0.0577059	0.00189967	0.212364	0.00710251
822	-0.212946	0.3351	CAPG	0.0481332	2.49803e-07	0.212364	1.82546e-06
823	-0.184134	0.21323	CAPN1	0.0174767	3.87206e-06	0.212364	2.35751e-05
824	-0.0190138	-0.104221	CAPN2	0.180756	0.119288	0.225873	0.18159
825	-0.0681482	0.184115	CAPN3	0.0778957	0.10526	0.212364	0.167806
826	-0.225544	0.278305	CAPNS1	0.0644781	0.00703216	0.212364	0.0223283
827	0.00271893	-0.00996912	CAPN6	0.121574	0.18193	0.212364	0.233005
828	-0.144663	0.308106	CAPS	0.109477	3.7228e-13	0.212364	6.1059e-12
829	0.223687	-0.333563	CAPZA1	0.0395231	4.02703e-12	0.212364	5.67943e-11
830	0.149062	-0.387848	CAPZA2	0.101845	9.29599e-10	0.212364	9.59398e-09
831	0.113232	-0.292209	CAST	0.127771	6.38725e-06	0.212364	3.75845e-05
832	-0.134878	0.199964	CAPZB	0.0888243	0.0277059	0.212364	0.0687577
833	-0.0783052	0.199251	CARS	0.126698	0.00284487	0.212364	0.0101351
834	-0.0187247	-0.0561387	CASP1	0.168774	0.315995	0.220272	0.337113
835	0.164387	-0.16831	CASP2	0.0619058	0.0561407	0.212364	0.110354
836	0.175802	-0.23755	CASP3	0.0753708	0.000296987	0.212364	0.00131807
837	-0.0546142	-0.0359297	CASP4	0.138395	0.268852	0.212663	0.298996
838	0.00765398	-0.0627763	CASP5	0.160349	0.154339	0.217198	0.211492
839	0.0287746	0.00282949	CASP6	0.177826	0.313785	0.224758	0.335298
840	0.0723329	-0.131126	CASP7	0.119681	0.0293524	0.212364	0.0717086
841	0.12786	-0.190736	CASP8	0.108655	0.00759264	0.212364	0.0238662
842	-0.087328	0.144862	CASP9	0.0880711	0.0395516	0.212364	0.0878394
843	-0.000650053	-0.104779	CASP10	0.211875	0.053009	0.243606	0.106151
844	0.00386472	0.057232	CASQ1	0.17428	0.219651	0.222808	0.260449
845	-0.00277638	-0.0625674	CASQ2	0.172791	0.196777	0.222018	0.24335
846	0.0129655	-0.0080338	CASR	0.388545	0.438596	0.393274	0.444948
847	0.0731819	-0.192218	CAT	0.166275	3.5403e-05	0.219193	0.000183283
857	-0.0420234	-0.0985406	CAV1	0.131315	0.135461	0.212364	0.196105
858	-0.0232165	-0.118837	CAV2	0.196552	0.0914331	0.234091	0.1529
859	-0.0237449	0.0217752	CAV3	0.435616	0.404892	0.43786	0.413895
860	0.0380343	-0.173172	RUNX2	0.242953	0.0121022	0.265834	0.0353942
861	0.0724857	-0.163936	RUNX1	0.165428	0.0326106	0.218913	0.0771648
862	0.121692	-0.301993	RUNX1T1	0.0872502	0.0013956	0.212364	0.00538637
863	-0.0253203	0.0467173	CBFA2T3	0.155825	0.188528	0.216083	0.237499
864	-0.0346097	0.0343679	RUNX3	0.104347	0.146277	0.212364	0.204767
865	0.150124	-0.185086	CBFB	0.0262448	0.0422766	0.212364	0.0910945
866	0.0051894	-0.0212258	SERPINA6	0.167516	0.144261	0.219754	0.203125
867	0.237293	-0.438288	CBL	0.054459	1.12122e-08	0.212364	9.87666e-08
868	0.207419	-0.334658	CBLB	0.065352	0.000132186	0.212364	0.00062395
869	0.0040193	0.00326084	CBLN1	0.246476	0.462112	0.26872	0.466823
871	-0.133636	0.184454	SERPINH1	0.0670945	0.0294848	0.212364	0.0719249
873	-0.0935416	0.140762	CBR1	0.0678325	0.0363191	0.212364	0.0830721
874	-0.14692	0.194782	CBR3	0.0909616	0.0324589	0.212364	0.0768628
875	-0.0490365	0.107165	CBS	0.0930076	0.0885562	0.212364	0.149925
881	-0.0436682	-0.0538149	CCIN	0.138416	0.270353	0.212663	0.300089
883	-0.113687	0.252707	CCBL1	0.126933	0.000343406	0.212364	0.00150557
885	-0.0331334	0.0705647	CCK	0.178253	0.15001	0.224851	0.207988
886	0.0181398	-0.100479	CCKAR	0.148426	0.139875	0.214622	0.199635
887	-0.00843015	0.0548391	CCKBR	0.0652111	0.117985	0.212364	0.180391
889	0.270984	-0.339782	KRIT1	0.0488204	0.000229249	0.212364	0.00103898
890	0.134399	-0.0617167	CCNA2	0.0290073	0.216814	0.212364	0.25859
891	0.113296	0.0351429	CCNB1	0.119502	0.0483987	0.212364	0.100047
892	0.162561	-0.21011	CCNC	0.111619	0.0339433	0.212364	0.079398
894	0.0159787	-0.130334	CCND2	0.227629	0.0443139	0.254439	0.0941412
896	-0.161619	0.216423	CCND3	0.0758762	0.00174408	0.212364	0.00658124
898	0.0200413	0.0814552	CCNE1	0.0917957	0.127083	0.212364	0.188922
899	0.0392771	0.116468	CCNF	0.116304	0.121915	0.212364	0.184178
900	0.145178	-0.234065	CCNG1	0.0731977	1.67179e-06	0.212364	1.07575e-05
901	0.151605	-0.215728	CCNG2	0.134593	0.00817982	0.212364	0.0254111
902	0.0404672	-0.0254467	CCNH	0.076039	0.0720752	0.212364	0.13086
904	0.298329	-0.483824	CCNT1	0.0741042	6.7149e-13	0.212364	1.06217e-11
905	0.31333	-0.401358	CCNT2	0.0360563	1.48832e-07	0.212364	1.1219e-06
908	0.103921	-0.084782	CCT6A	0.0745296	0.185546	0.212364	0.235409
909	0.00779353	-0.00316292	CD1A	0.264723	0.422009	0.283347	0.429717
910	-0.0184942	0.0309167	CD1B	0.171511	0.269596	0.221397	0.29959
911	-0.0298605	0.0243771	CD1C	0.199929	0.148345	0.235949	0.206444
912	-0.0782864	0.0629419	CD1D	0.122822	0.115015	0.212364	0.17754
913	-0.00806515	0.00564655	CD1E	0.210104	0.220388	0.24242	0.261053
914	-0.0131239	0.0200492	CD2	0.191308	0.256301	0.231131	0.288919
915	-0.0598026	0.107575	CD3D	0.133856	0.0902469	0.212364	0.151747
916	-0.0313987	0.0488549	CD3E	0.168091	0.19618	0.220008	0.242984
917	0.0723978	-0.132798	CD3G	0.127832	0.0284051	0.212364	0.0699755
919	-0.0436335	0.0910731	CD247	0.136788	0.0775238	0.212445	0.137262
920	-0.0430339	-0.0390918	CD4	0.203949	0.259109	0.238333	0.291196
921	-0.0120204	0.0342915	CD5	0.138309	0.291117	0.212663	0.316739
922	-0.0403868	0.0539986	CD5L	0.219311	0.145789	0.248746	0.204298
923	-0.0826021	0.126226	CD6	0.096527	0.0373763	0.212364	0.0847101
924	-0.141971	0.230974	CD7	0.0716166	0.0130143	0.212364	0.0376643
925	-0.00859516	0.0261411	CD8A	0.19591	0.247784	0.233873	0.28251
926	-0.055524	0.0895526	CD8B	0.112746	0.0991532	0.212364	0.161105
928	0.003592	0.00184026	CD9	0.354545	0.281043	0.361482	0.308535
929	-0.200501	0.17069	CD14	0.0446588	0.0887404	0.212364	0.150109
930	-0.0496958	0.119374	CD19	0.153723	0.0693112	0.215496	0.127477
931	0.0173212	0.00342034	MS4A1	0.166521	0.242912	0.219291	0.278566
932	0.0275935	-0.0743463	MS4A3	0.324825	0.0897068	0.334858	0.151163
933	-0.0346717	0.0771669	CD22	0.109257	0.171811	0.212364	0.225219
939	-0.0658114	0.121051	CD27	0.13985	0.0626505	0.213093	0.118899
940	0.0374298	-0.124641	CD28	0.160408	0.0318895	0.217209	0.0758715
941	0.0843382	-0.180247	CD80	0.127242	0.000303954	0.212364	0.00134494
942	-0.00435217	-0.103598	CD86	0.173713	0.0889261	0.222496	0.150286
943	-0.101741	0.145515	TNFRSF8	0.0573543	0.0716369	0.212364	0.130307
944	0.108114	-0.258635	TNFSF8	0.107524	0.0117105	0.212364	0.0344701
945	-0.0690443	-0.0219262	CD33	0.140805	0.290076	0.213152	0.315858
946	0.0856632	-0.168545	SIGLEC6	0.0815306	0.0293258	0.212364	0.0716528
947	-0.0745465	-0.0230907	CD34	0.110003	0.268429	0.212364	0.298629
948	-0.000529213	-0.0826179	CD36	0.270444	0.108757	0.287988	0.171372
949	-0.103944	0.105951	SCARB1	0.129693	0.0456478	0.212364	0.0960102
950	0.129924	-0.371816	SCARB2	0.119486	6.60126e-09	0.212364	6.00869e-08
951	-0.101452	0.103715	CD37	0.0591932	0.131567	0.212364	0.192937
952	0.0214306	-0.0360671	CD38	0.11413	0.383474	0.212364	0.394638
953	0.078798	-0.213621	ENTPD1	0.157899	0.00103791	0.216625	0.0041172
954	-0.078974	0.0825296	ENTPD2	0.128202	0.0978824	0.212364	0.159828
955	-0.186244	0.302551	ENTPD6	0.0523192	8.0102e-10	0.212364	8.35262e-09
956	0.0184284	-0.151462	ENTPD3	0.190291	0.00194627	0.230604	0.00724699
957	0.146391	-0.261191	ENTPD5	0.0976877	0.00276211	0.212364	0.00987337
958	-0.0965446	0.0863113	CD40	0.0844789	0.116172	0.212364	0.178677
959	0.0125554	-0.0243921	CD40LG	0.19621	0.313426	0.233986	0.33497
960	0.0438037	-0.164958	CD44	0.19806	0.0238466	0.234843	0.0613785
961	0.123737	-0.196937	CD47	0.0630222	0.00290189	0.212364	0.0103119
962	-0.0374758	0.00746578	CD48	0.156903	0.253232	0.216298	0.286659
963	-0.00226865	-0.0870591	CD53	0.147894	0.0576454	0.214415	0.112249
965	-0.00715109	-0.114438	CD58	0.138068	0.163273	0.212663	0.218575
966	-0.0553418	-0.126078	CD59	0.15609	0.0719285	0.216153	0.130642
967	-0.254335	0.322918	CD63	0.0658567	0.00559509	0.212364	0.0182969
968	-0.0762603	-0.0217896	CD68	0.190574	0.153528	0.230739	0.21097
969	0.0324836	-0.051796	CD69	0.235763	0.206747	0.260259	0.251292
970	-0.0851277	0.110288	CD70	0.112192	0.0864387	0.212364	0.147555
971	-0.110892	0.167692	CD72	0.0784987	0.0920505	0.212364	0.153486
972	-0.1046	0.0863437	CD74	0.0628898	0.0992304	0.212364	0.161173
973	-0.0491678	0.104204	CD79A	0.166077	0.0850052	0.21919	0.145886
974	-0.136519	0.223975	CD79B	0.0743872	0.0232859	0.212364	0.0602761
975	-0.284413	0.306776	CD81	0.0128048	8.93e-05	0.212364	0.000433225
976	-0.121473	0.087731	ADGRE5	0.083732	0.0738569	0.212364	0.133111
977	-0.242268	0.348029	CD151	0.0453832	0.00189774	0.212364	0.00709668
978	-0.157203	0.179	CDA	0.100123	0.00741002	0.212364	0.0233882
983	0.125115	-0.0352135	CDK1	0.0944874	0.19337	0.212364	0.2409
984	-0.159047	0.480741	CDK11B	0.0861384	1.44331e-12	0.212364	2.17852e-11
987	0.208557	-0.329064	LRBA	0.0413497	0.00763071	0.212364	0.0239661
988	0.251802	-0.297746	CDC5L	0.044086	0.00142226	0.212364	0.0054782
989	0.228405	-0.408157	2007-09-01	0.0425614	2.16769e-17	0.212364	6.35811e-16
990	0.115747	-0.0532129	CDC6	0.105273	0.157807	0.212364	0.214324
991	-0.00351768	0.165343	CDC20	0.102415	0.0872161	0.212364	0.148365
993	0.0884177	0.0247927	CDC25A	0.0918522	0.149106	0.212364	0.207186
994	-0.0184455	0.109334	CDC25B	0.0986366	0.147896	0.212364	0.206014
995	0.0850896	0.0777483	CDC25C	0.134041	0.125708	0.212364	0.187669
996	0.24369	-0.425324	CDC27	0.0241166	2.87716e-16	0.212364	7.25896e-15
997	-0.288025	0.566001	CDC34	0.0343362	1.9005e-39	0.212364	1.00959e-36
998	0.128495	-0.223646	CDC42	0.046827	0.0143687	0.212364	0.040897
999	0.0722947	-0.15279	CDH1	0.146288	0.0397077	0.214153	0.0880326
1000	0.0913923	-0.149525	CDH2	0.117381	0.0070711	0.212364	0.022437
1001	-0.0267383	0.00732729	CDH3	0.161426	0.188919	0.217482	0.237705
1002	-0.0328145	0.0929015	CDH4	0.141861	0.0761893	0.213293	0.135857
1003	-0.00981098	-0.0936687	CDH5	0.0992923	0.0523648	0.212364	0.105291
1004	0.0725125	-0.258288	CDH6	0.159355	3.39697e-05	0.216937	0.000176436
1005	0.0682377	-0.0753697	CDH7	0.0953034	0.171793	0.212364	0.22521
1006	0.0838576	-0.172272	CDH8	0.115275	0.000629464	0.212364	0.00261921
1008	0.0068795	-0.0322118	CDH10	0.452136	0.328654	0.453773	0.347805
1009	0.0722404	-0.243685	CDH11	0.141825	0.00466836	0.213293	0.0156271
1010	-0.00774368	0.0890409	CDH12	0.150146	0.0895818	0.215181	0.151019
1012	0.0471697	-0.222521	CDH13	0.128446	0.000368095	0.212364	0.00160461
1013	-0.158859	0.191114	CDH15	0.0645795	0.000100961	0.212364	0.000485731
1014	-0.0432263	0.0511591	CDH16	0.217329	0.238378	0.247334	0.274905
1015	-0.0153764	-0.00769235	CDH17	0.242682	0.328439	0.265674	0.347596
1016	0.0197634	-0.0455989	CDH18	0.339333	0.196301	0.347734	0.24307
1017	0.221376	-0.0898728	CDK2	0.0709953	0.0140693	0.212364	0.0401765
1018	-0.136176	0.463453	CDK3	0.0267016	1.31046e-08	0.212364	1.14802e-07
1019	-0.0733108	0.215171	CDK4	0.127381	0.0237887	0.212364	0.061246
1020	-0.21977	0.3491	CDK5	0.0486745	6.7087e-08	0.212364	5.31912e-07
1021	0.0548873	-0.198227	CDK6	0.0882305	0.0435037	0.212364	0.0929777
1022	0.0838226	-0.00930573	CDK7	0.135215	0.17316	0.212395	0.226088
1024	0.237312	-0.326264	CDK8	0.0368479	0.00267213	0.212364	0.00958041
1025	-0.221644	0.375975	CDK9	0.0670977	1.58765e-07	0.212364	1.19302e-06
1026	-0.0726377	0.043324	CDKN1A	0.102133	0.260512	0.212364	0.292355
1027	0.070818	0.00311509	CDKN1B	0.172885	0.386279	0.22209	0.397182
1028	-0.12016	0.209102	CDKN1C	0.112806	0.00228635	0.212364	0.00835865
1029	-0.0892226	0.209778	CDKN2A	0.0645882	0.0411668	0.212364	0.0898058
1030	0.0517061	-0.115014	CDKN2B	0.196632	0.0251502	0.234103	0.0639845
1031	-0.0412171	0.167244	CDKN2C	0.067576	0.0327656	0.212364	0.0774261
1032	-0.138858	0.3508	CDKN2D	0.0676497	4.51706e-15	0.212364	9.61962e-14
1033	0.0615786	0.042817	CDKN3	0.0790241	0.0609851	0.212364	0.116616
1036	-0.0199122	-0.00229275	CDO1	0.115698	0.264427	0.212364	0.295597
1038	0.105124	-0.296537	CDR1	0.150977	1.2026e-09	0.215248	1.22921e-08
1039	0.0688203	-0.108757	CDR2	0.172471	0.0588807	0.221871	0.114006
1040	0.11582	-0.251243	CDS1	0.0700726	0.0024049	0.212364	0.00873198
1041	-0.0401479	0.023554	CDSN	0.191829	0.34395	0.231511	0.360165
1043	-0.0702657	0.0976818	CD52	0.116234	0.156304	0.212364	0.213131
1044	-0.100374	0.193419	CDX1	0.112837	0.00123273	0.212364	0.00480529
1045	-0.019056	0.0901012	CDX2	0.101742	0.0992789	0.212364	0.161189
1047	0.0747407	-0.0765768	CLGN	0.146157	0.118745	0.214153	0.181048
1048	0.0325814	-0.108041	CEACAM5	0.0924791	0.0834693	0.212364	0.14408
1050	-0.17123	0.260801	CEBPA	0.0571832	0.000576168	0.212364	0.00241478
1051	-0.14704	0.217611	CEBPB	0.0465688	0.0521175	0.212364	0.104959
1052	-0.210648	0.27986	CEBPD	0.0289291	0.0021437	0.212364	0.00791125
1053	-0.182014	0.24452	CEBPE	0.0610396	0.00213599	0.212364	0.00788433
1054	0.0778179	-0.055994	CEBPG	0.0970957	0.186785	0.212364	0.236217
1056	-0.0272611	0.0980705	CEL	0.244539	0.0599664	0.267186	0.11536
1057	0.00438356	-0.0187449	CELP	0.460352	0.420269	0.461728	0.428082
1058	0.0617268	0.0426487	CENPA	0.097527	0.113772	0.212364	0.176385
1059	-0.271706	0.469292	CENPB	0.0325013	1.13322e-15	0.212364	2.61104e-14
1060	0.294349	-0.383307	CENPC	0.0138431	1.67753e-05	0.212364	9.18703e-05
1062	0.222464	-0.180308	CENPE	0.044633	0.020906	0.212364	0.0554593
1063	0.199687	-0.143937	CENPF	0.0630093	0.0229825	0.212364	0.0596953
1066	-0.0440843	-0.00051396	CES1	0.162495	0.414229	0.218074	0.422514
1069	-0.0626583	0.104851	CETN2	0.0765582	0.12763	0.212364	0.189313
1070	0.115394	-0.0431173	CETN3	0.139356	0.119277	0.212869	0.18159
1071	-0.114567	0.0873643	CETP	0.0979484	0.152019	0.212364	0.20973
1072	-0.194182	0.356451	CFL1	0.0817167	1.82882e-09	0.212364	1.81591e-08
1073	0.0801579	-0.200306	CFL2	0.13816	4.17221e-07	0.212663	2.94317e-06
1075	-0.00794521	-0.0537805	CTSC	0.117769	0.270685	0.212364	0.300388
1080	-0.00229107	-0.04434	CFTR	0.236116	0.269601	0.260513	0.29959
1081	0.00607092	-0.0362003	CGA	0.202532	0.173432	0.237371	0.226171
1082	-0.0827315	0.109151	CGB3	0.144475	0.0523365	0.213919	0.105272
1084	-0.0632346	0.0727073	CEACAM3	0.167294	0.12037	0.219644	0.18268
1087	0.0356388	-0.065818	CEACAM7	0.109544	0.120115	0.212364	0.182434
1088	0.00143958	0.0239173	CEACAM8	0.342259	0.432156	0.350366	0.438996
1089	-0.112453	0.151123	CEACAM4	0.0928494	0.0428272	0.212364	0.0919017
1101	0.000392054	0.0400569	CHAD	0.122901	0.168298	0.212364	0.222551
1102	0.018802	-0.173954	RCBTB2	0.200582	0.0469023	0.236176	0.0979055
1104	0.00243126	0.150197	RCC1	0.160015	0.0949152	0.217046	0.15663
1105	0.276528	-0.343849	CHD1	0.0541616	7.96961e-06	0.212364	4.61152e-05
1106	0.216695	-0.23908	CHD2	0.0912262	0.00388731	0.212364	0.0132965
1107	-0.00942341	0.0825623	CHD3	0.100235	0.114277	0.212364	0.176829
1108	0.169221	-0.0986742	CHD4	0.0635203	0.176468	0.212364	0.22848
1109	0.0110168	0.0010615	AKR1C4	0.345975	0.465413	0.353783	0.469786
1111	0.102268	-0.0403193	CHEK1	0.0613013	0.106272	0.212364	0.168743
1112	0.143378	-0.290242	FOXN3	0.0852085	6.34377e-06	0.212364	3.73517e-05
1113	-0.0180486	0.0612513	CHGA	0.271042	0.102834	0.288399	0.165201
1114	-0.0087317	0.0216638	CHGB	0.286289	0.290907	0.301022	0.316547
1116	-0.0477287	0.0406469	CHI3L1	0.142397	0.114914	0.213293	0.177456
1117	-0.0573097	-0.00133838	CHI3L2	0.139988	0.185316	0.213093	0.235271
1118	-0.0524465	0.0757849	CHIT1	0.126697	0.156331	0.212364	0.213137
1119	-0.051887	0.160457	CHKA	0.182474	0.0498396	0.226674	0.102048
1120	-0.194967	0.254231	CHKB	0.0551925	0.031401	0.212364	0.0752239
1121	0.265792	-0.471308	CHM	0.0395102	1.04263e-16	0.212364	2.80045e-15
1122	0.223366	-0.291389	CHML	0.0652882	0.000368368	0.212364	0.00160544
1123	0.0431227	-0.0885362	CHN1	0.155243	0.208387	0.215865	0.252531
1124	0.0662486	-0.0880294	CHN2	0.139513	0.139124	0.213017	0.198939
1128	-0.0597335	0.0577803	CHRM1	0.163512	0.109627	0.218371	0.172382
1129	0.0398437	-0.0285555	CHRM2	0.290014	0.396867	0.304403	0.40654
1130	0.183489	-0.289058	LYST	0.0429454	6.55427e-05	0.212364	0.000325146
1131	0.0563889	-0.0819718	CHRM3	0.0757488	0.194982	0.212364	0.242083
1132	0.0473751	-0.10028	CHRM4	0.158648	0.102849	0.216876	0.165201
1133	0.0549564	-0.0855884	CHRM5	0.167467	0.104288	0.219754	0.166839
1134	-0.00218122	-0.0561377	CHRNA1	0.310301	0.11648	0.322266	0.178964
1135	-0.0783457	0.0374344	CHRNA2	0.177203	0.335556	0.224468	0.353252
1136	0.0485036	-0.0876434	CHRNA3	0.164951	0.0715491	0.218851	0.130228
1137	0.0185561	-0.0251755	CHRNA4	0.310676	0.369841	0.322533	0.382667
1138	0.102528	-0.0748069	CHRNA5	0.0766814	0.204737	0.212364	0.249633
1139	0.0419283	-0.101349	CHRNA7	0.103535	0.071738	0.212364	0.130421
1140	-0.113477	0.125413	CHRNB1	0.0905286	0.0663686	0.212364	0.123779
1141	0.0284116	-0.0209557	CHRNB2	0.28404	0.252108	0.299267	0.285731
1142	0.00198173	0.0253071	CHRNB3	0.549172	0.48138	0.549316	0.484981
1143	0.0175512	-0.00648444	CHRNB4	0.102201	0.296942	0.212364	0.321649
1145	-0.153435	0.13174	CHRNE	0.0514162	0.131067	0.212364	0.192557
1146	-0.00762524	0.0883265	CHRNG	0.280149	0.0800598	0.296047	0.140289
1147	0.257734	-0.410528	CHUK	0.0311742	2.15744e-18	0.212364	7.0049e-17
1149	-0.064608	0.0825094	CIDEA	0.18184	0.157719	0.226356	0.214235
1152	-0.122988	0.217249	CKB	0.109133	9.17064e-05	0.212364	0.000443886
1153	-0.132172	0.299549	CIRBP	0.0547731	0.0131534	0.212364	0.0379822
1154	-0.0446638	0.104041	CISH	0.0882172	0.0232013	0.212364	0.0601059
1155	-0.238301	0.501063	TBCB	0.101607	1.96774e-28	0.212364	2.20065e-26
1158	-0.0801359	0.115939	CKM	0.12334	0.0753628	0.212364	0.134821
1159	-0.0152389	0.0138824	CKMT1B	0.288148	0.373536	0.302694	0.385899
1160	-0.0545532	0.0266722	CKMT2	0.166314	0.1497	0.219195	0.207793
1161	0.252983	-0.275952	ERCC8	0.0148516	1.87139e-05	0.212364	0.000101614
1163	-0.00855346	0.124059	CKS1B	0.124557	0.137706	0.212364	0.197992
1164	0.0392031	0.112231	CKS2	0.0790372	0.180986	0.212364	0.232293
1173	-0.155945	0.257353	AP2M1	0.0424506	0.000381227	0.212364	0.00165884
1174	-0.181456	0.350327	AP1S1	0.0504938	1.4107e-13	0.212364	2.45035e-12
1175	-0.268184	0.411185	AP2S1	0.043816	1.30447e-08	0.212364	1.14382e-07
1176	0.0379009	-0.0732423	AP3S1	0.185209	0.145099	0.227896	0.203736
1178	0.00864239	0.0178863	CLC	0.260165	0.366569	0.279595	0.379898
1180	-0.0637862	0.0995732	CLCN1	0.154671	0.0310844	0.215671	0.0746619
1181	-0.0291127	0.175751	CLCN2	0.209572	0.0276733	0.242021	0.0686858
1182	0.259992	-0.454082	CLCN3	0.0707079	4.53068e-13	0.212364	7.33034e-12
1183	0.0158588	-0.0999264	CLCN4	0.0676873	0.131942	0.212364	0.193249
1184	0.0809793	-0.172215	CLCN5	0.067461	0.065361	0.212364	0.122461
1185	0.0624745	-0.0448472	CLCN6	0.0752021	0.115423	0.212364	0.177911
1186	-0.24062	0.391889	CLCN7	0.0342037	5.67287e-12	0.212364	7.8049e-11
1187	-0.0920788	0.190331	CLCNKA	0.0842738	0.00251749	0.212364	0.00908534
1188	-0.0876249	0.146276	CLCNKB	0.128881	0.038282	0.212364	0.0860794
1191	-0.137344	0.0732922	CLU	0.0501361	0.0892351	0.212364	0.150634
1192	-0.192773	0.28508	CLIC1	0.0704116	0.0284143	0.212364	0.069989
1193	0.0255276	-0.115852	CLIC2	0.224972	0.0360159	0.252338	0.0826754
1195	0.102211	0.0158357	CLK1	0.13764	0.109912	0.21254	0.17266
1196	-0.0127895	0.283998	CLK2	0.1258	0.00108107	0.212364	0.00427159
1197	0.0531386	0.114277	CLK2P1	0.169701	0.082825	0.220523	0.143395
1198	-0.174483	0.404306	CLK3	0.024524	1.65628e-18	0.212364	5.50865e-17
1200	0.0508914	-0.273196	TPP1	0.136972	0.00060888	0.212445	0.00254074
1201	-0.186963	0.259096	CLN3	0.0632955	0.00297108	0.212364	0.0105318
1203	0.0639234	-0.248509	CLN5	0.137337	1.4239e-05	0.212538	7.89984e-05
1207	0.0157908	-0.00261026	CLNS1A	0.283788	0.32231	0.299076	0.342417
1208	0.00768224	0.00604862	CLPS	0.202395	0.284877	0.237329	0.311723
1209	-0.164415	0.20115	CLPTM1	0.0764065	0.0203523	0.212364	0.0543108
1211	-0.184149	0.346995	CLTA	0.0669023	1.6613e-06	0.212364	1.06972e-05
1212	-0.314841	0.536121	CLTB	0.0179248	6.05757e-17	0.212364	1.67891e-15
1213	0.181718	-0.340488	CLTC	0.106813	0.026688	0.212364	0.0669704
1215	-0.0500742	0.0107131	CMA1	0.163536	0.287076	0.218371	0.313592
1230	0.0441475	-0.177897	CCR1	0.114102	0.00197922	0.212364	0.00735534
1232	0.00585814	-0.022977	CCR3	0.153956	0.396013	0.215625	0.405795
1233	0.13043	-0.221236	CCR4	0.113254	0.035864	0.212364	0.0824255
1234	0.0222101	-0.0730711	CCR5	0.165336	0.0472251	0.21888	0.098359
1235	0.0631196	-0.0396207	CCR6	0.130206	0.21395	0.212364	0.256365
1236	-0.0245038	0.0647717	CCR7	0.213222	0.168412	0.244479	0.222664
1237	0.127739	-0.207779	CCR8	0.131681	0.00262642	0.212364	0.00943064
1238	-0.0376958	-0.0670352	ACKR2	0.245087	0.241343	0.267586	0.277277
1240	-0.0119582	-0.0876669	CMKLR1	0.199715	0.0392306	0.235836	0.087421
1241	-0.0474476	0.251216	LTB4R	0.0902278	0.000409679	0.212364	0.00177136
1244	0.0551344	-0.0705786	ABCC2	0.181029	0.195335	0.226008	0.242335
1258	-0.0269155	-0.00117001	CNGB1	0.150853	0.195942	0.215243	0.242799
1259	-0.0355653	0.00516552	CNGA1	0.156446	0.132813	0.216224	0.193901
1260	0.0443637	-0.0572876	CNGA2	0.298633	0.200969	0.312079	0.246719
1261	0.0393816	-0.0904064	CNGA3	0.214207	0.160566	0.24514	0.216366
1262	0.0195114	0.0497918	CNGA4	0.212957	0.181725	0.244278	0.232895
1263	-0.155306	0.160382	PLK3	0.0765656	0.079688	0.212364	0.139928
1264	-0.117712	0.117333	CNN1	0.0938124	0.06194	0.212364	0.117929
1265	-0.12591	0.141823	CNN2	0.0527105	0.0822119	0.212364	0.142696
1266	0.0642336	-0.202371	CNN3	0.0981627	0.000139497	0.212364	0.000655463
1267	-0.1636	0.298821	CNP	0.0524678	4.23406e-07	0.212364	2.9802e-06
1268	0.0384088	-0.0670277	CNR1	0.235344	0.126614	0.259955	0.188449
1269	0.00796786	-0.0144113	CNR2	0.153503	0.277384	0.215436	0.305682
1270	0.22514	-0.353414	CNTF	0.0407813	1.10614e-05	0.212364	6.24745e-05
1271	-0.0359839	0.0836329	CNTFR	0.248701	0.142006	0.270513	0.201238
1272	0.0995238	-0.292645	CNTN1	0.0897437	2.33123e-07	0.212364	1.71208e-06
1277	-0.0774254	0.000321874	COL1A1	0.102278	0.364535	0.212364	0.378078
1278	-0.0205386	-0.105216	COL1A2	0.144915	0.0528314	0.213919	0.10589
1280	-0.000442258	0.085923	COL2A1	0.222133	0.0990592	0.250522	0.16102
1281	0.00991657	-0.143968	COL3A1	0.127743	0.0296015	0.212364	0.0721052
1282	0.0317679	-0.120253	COL4A1	0.174936	0.0757986	0.223124	0.135386
1284	-0.0806975	0.101357	COL4A2	0.101658	0.0787709	0.212364	0.138712
1285	0.022474	-0.000216279	COL4A3	0.0958374	0.19085	0.212364	0.239184
1286	0.0491837	-0.0886728	COL4A4	0.093975	0.110296	0.212364	0.172981
1287	0.0499414	-0.05146	COL4A5	0.176961	0.20545	0.224416	0.250285
1288	0.022545	-0.0231511	COL4A6	0.178989	0.189682	0.225137	0.238283
1289	-0.0478219	-0.0416863	COL5A1	0.165637	0.19626	0.218976	0.243041
1290	0.032119	-0.184702	COL5A2	0.109121	0.0137832	0.212364	0.0394833
1291	-0.134044	0.113066	COL6A1	0.0711463	0.0771058	0.212364	0.136778
1292	-0.178043	0.191522	COL6A2	0.0227966	0.0311972	0.212364	0.0748539
1293	0.0342067	-0.164462	COL6A3	0.144729	0.0108583	0.213919	0.032382
1294	-0.099947	0.229962	COL7A1	0.105864	0.000596731	0.212364	0.00249222
1295	0.0595225	-0.19571	COL8A1	0.158449	0.00301464	0.216823	0.0106605
1296	-0.0313935	-0.0642276	COL8A2	0.133218	0.211405	0.212364	0.254623
1297	0.00304249	0.0501518	COL9A1	0.135503	0.133428	0.212407	0.194365
1298	-0.0962927	0.2155	COL9A2	0.113884	0.0085589	0.212364	0.0263575
1299	-0.132095	0.236281	COL9A3	0.0757912	0.0129729	0.212364	0.0375672
1300	0.0568652	-0.183608	COL10A1	0.0943057	0.0255114	0.212364	0.0647057
1301	0.0644694	-0.183992	COL11A1	0.151383	0.0296912	0.215252	0.0722503
1302	-0.0649043	0.225536	COL11A2	0.0703967	0.0490583	0.212364	0.100985
1303	0.0771804	-0.251496	COL12A1	0.102742	0.00459483	0.212364	0.0154161
1305	-0.10437	0.16652	COL13A1	0.119077	0.0115493	0.212364	0.0340984
1306	0.0431096	-0.169954	COL15A1	0.172996	0.0361571	0.222128	0.0828303
1307	-0.185353	0.246508	COL16A1	0.0362915	0.00173592	0.212364	0.00655306
1308	-0.0387824	0.0360543	COL17A1	0.229749	0.227009	0.25591	0.266088
1310	0.0526555	-0.0514496	COL19A1	0.115605	0.146574	0.212364	0.204933
1311	-0.0914543	0.0920123	COMP	0.146371	0.130424	0.214153	0.191967
1312	-0.254144	0.345658	COMT	0.0372597	1.35391e-10	0.212364	1.5412e-09
1314	0.17994	-0.304336	COPA	0.0863978	3.99275e-06	0.212364	2.42343e-05
1315	0.251437	-0.428168	COPB1	0.0140824	2.52748e-20	0.212364	1.06701e-18
1316	0.0626569	-0.160916	KLF6	0.137265	0.0120032	0.212538	0.0351478
1317	0.11867	-0.306225	SLC31A1	0.0946184	1.65681e-07	0.212364	1.2406e-06
1318	-0.0230171	-0.099419	SLC31A2	0.144645	0.038666	0.213919	0.0866739
1325	-0.168339	0.351878	CORT	0.0861236	3.8246e-13	0.212364	6.25142e-12
1326	-0.0207643	-0.0453484	MAP3K8	0.18452	0.196674	0.227628	0.24327
1327	-0.276908	0.466957	COX4I1	0.0368639	5.17695e-17	0.212364	1.4538e-15
1329	-0.251159	0.42173	COX5B	0.0357952	1.33038e-09	0.212364	1.35187e-08
1337	-0.16296	0.31031	COX6A1	0.121777	0.0136591	0.212364	0.0391923
1339	-0.0615782	0.123572	COX6A2	0.225606	0.00932777	0.252886	0.028387
1340	-0.212122	0.350171	COX6B1	0.0646574	0.0066123	0.212364	0.0211744
1345	-0.0329224	0.0847596	COX6C	0.0748299	0.168038	0.212364	0.222345
1346	-0.207831	0.198511	COX7A1	0.0538434	0.0153853	0.212364	0.0432371
1347	-0.12714	0.264665	COX7A2	0.108299	0.0380606	0.212364	0.085753
1349	-0.119047	0.184644	COX7B	0.0863349	0.0158423	0.212364	0.0442678
1350	-0.111762	0.240655	COX7C	0.0681307	0.0417938	0.212364	0.0905296
1351	-0.28115	0.417572	COX8A	0.0424886	2.34299e-10	0.212364	2.60205e-09
1352	0.0560617	-0.0793872	COX10	0.155378	0.0970103	0.215884	0.158756
1353	0.0939185	-0.084936	COX11	0.169452	0.137961	0.220419	0.198121
1355	0.0917046	-0.191992	COX15	0.06707	0.0271691	0.212364	0.0678216
1356	0.00382542	-0.114834	CP	0.152731	0.0551226	0.21542	0.109036
1357	-0.0778363	0.0960697	CPA1	0.127162	0.156518	0.212364	0.213221
1358	-0.0530408	0.0669461	CPA2	0.104247	0.118544	0.212364	0.180841
1359	0.00680816	-0.110359	CPA3	0.087689	0.102989	0.212364	0.165315
1360	-7.25e-05	-0.0217924	CPB1	0.157545	0.201972	0.216533	0.247454
1361	0.00205363	-0.000121146	CPB2	0.371438	0.575219	0.377137	0.576093
1362	0.160708	-0.367967	CPD	0.0692885	8.44321e-05	0.212364	0.000411383
1363	-0.0409427	-0.0888229	CPE	0.164253	0.0843988	0.218659	0.145192
1364	-0.155787	0.232674	CLDN4	0.0291633	2.89655e-07	0.212364	2.09348e-06
1365	-0.179142	0.301324	CLDN3	0.0428155	2.15627e-11	0.212364	2.72548e-10
1366	-0.115399	0.164608	CLDN7	0.0698466	0.0103675	0.212364	0.0310959
1368	0.0216001	-0.116961	CPM	0.194897	0.0280794	0.233242	0.0694144
1370	-0.00561118	-0.0710645	CPN2	0.263167	0.130615	0.282061	0.192166
1371	0.0767759	-0.0671987	CPOX	0.111805	0.136874	0.212364	0.197224
1373	0.0702107	-0.113213	CPS1	0.177943	0.02855	0.224758	0.0701787
1374	0.112239	-0.145387	CPT1A	0.103315	0.0657921	0.212364	0.123064
1375	-0.113189	0.352913	CPT1B	0.0578069	1.94082e-10	0.212364	2.17308e-09
1376	0.00562124	-0.0623856	CPT2	0.196988	0.126538	0.234322	0.188364
1378	0.0327823	-0.106657	CR1	0.0719441	0.0631824	0.212364	0.119515
1379	0.0253601	-0.0262057	CR1L	0.117995	0.367391	0.212364	0.380482
1380	0.0114699	-0.0059401	CR2	0.135115	0.201207	0.212395	0.246912
1381	-0.0476751	0.0604397	CRABP1	0.155009	0.112409	0.215865	0.17501
1382	-0.0797303	0.109339	CRABP2	0.119706	0.0876003	0.212364	0.148769
1384	-0.0747904	0.0260762	CRAT	0.107066	0.195914	0.212364	0.242799
1385	0.329823	-0.525165	CREB1	0.00318191	3.22045e-23	0.212364	1.93065e-21
1386	0.312566	-0.510632	ATF2	0.0470172	1.69738e-14	0.212364	3.29216e-13
1387	0.181438	-0.245916	CREBBP	0.0411733	0.0323537	0.212364	0.0766895
1388	-0.00198489	0.163912	ATF6B	0.291334	0.024199	0.305671	0.0621184
1389	0.0994288	-0.279605	CREBL2	0.0777884	0.000286086	0.212364	0.00127413
1390	-0.0361525	-0.0228149	CREM	0.155085	0.191951	0.215865	0.2398
1392	-0.0168211	0.00448449	CRH	0.367913	0.549521	0.373816	0.55099
1393	-0.0466865	-0.00518251	CRHBP	0.157313	0.2511	0.21645	0.284937
1394	-0.0468235	0.0853212	CRHR1	0.0981561	0.172649	0.212364	0.225837
1395	-0.0134091	-0.0220698	CRHR2	0.255415	0.306163	0.275746	0.329232
1396	-0.100352	0.156466	CRIP1	0.0433452	0.0352979	0.212364	0.0816148
1397	-0.200462	0.307318	CRIP2	0.0560946	0.0286742	0.212364	0.0704386
1398	0.174658	-0.38923	CRK	0.0734881	1.12597e-15	0.212364	2.59746e-14
1399	0.209571	-0.32819	CRKL	0.0688299	0.0409894	0.212364	0.0896117
1400	-0.0197162	-0.0211579	CRMP1	0.404553	0.376065	0.408246	0.388078
1401	-0.0649889	0.0636878	CRP	0.140232	0.209149	0.213152	0.25287
1404	0.0117297	-0.0874556	HAPLN1	0.220213	0.0531569	0.249311	0.106381
1406	-0.0272301	0.0728602	CRX	0.316865	0.0994521	0.328014	0.16135
1407	0.216476	-0.299576	CRY1	0.034098	5.14595e-05	0.212364	0.000259729
1408	-0.0700346	0.0083014	CRY2	0.0731702	0.0728329	0.212364	0.131822
1409	-0.0273997	0.0708016	CRYAA	0.16631	0.13964	0.219195	0.199467
1410	-0.104677	0.0640438	CRYAB	0.0559628	0.116502	0.212364	0.178969
1411	0.00392588	0.00614339	CRYBA1	0.490955	0.520925	0.491701	0.523085
1412	-0.0674354	0.136393	CRYBA2	0.173498	0.0170828	0.222392	0.0472576
1413	-0.113677	0.204658	CRYBA4	0.0970403	0.00198344	0.212364	0.00736816
1414	-0.164692	0.18878	CRYBB1	0.0723374	0.0127161	0.212364	0.036941
1415	-0.141375	0.267653	CRYBB2	0.110244	5.41335e-05	0.212364	0.000272626
1417	-0.177665	0.334678	CRYBB3	0.0486967	1.91643e-06	0.212364	1.22044e-05
1427	-0.154075	0.356887	CRYGS	0.0443416	1.35344e-11	0.212364	1.77161e-10
1428	-0.0381673	0.0539339	CRYM	0.223868	0.147425	0.251572	0.205687
1429	0.115599	-0.139625	CRYZ	0.103692	0.0363013	0.212364	0.0830595
1431	0.170005	-0.244228	CS	0.0615962	0.00918514	0.212364	0.0280271
1432	0.211507	-0.406049	MAPK14	0.0541924	1.89258e-20	0.212364	8.13344e-19
1434	0.169044	-0.214635	CSE1L	0.0428576	0.0295065	0.212364	0.0719422
1435	-0.0186232	-0.0876244	CSF1	0.174422	0.130623	0.222832	0.192166
1436	-0.0810519	-0.0403666	CSF1R	0.106661	0.273086	0.212364	0.302158
1437	-0.0403587	0.0665193	CSF2	0.17125	0.0964912	0.221314	0.15817
1438	-0.0509453	-0.0270291	CSF2RA	0.176619	0.299165	0.224146	0.323562
1439	0.00499166	-0.0706804	CSF2RB	0.12317	0.0927033	0.212364	0.154229
1440	-0.061091	0.0958218	CSF3	0.179015	0.156431	0.225138	0.213193
1441	-0.0384222	0.0749051	CSF3R	0.178308	0.14991	0.224885	0.207979
1443	0.0235881	0.0463702	CSH2	0.32837	0.21394	0.338012	0.256365
1445	-0.197498	0.392238	CSK	0.0817191	1.13892e-05	0.212364	6.41551e-05
1446	-0.0324832	0.000219067	CSN1S1	0.21748	0.39627	0.247418	0.405993
1447	-0.00763227	-0.0395854	CSN2	0.279024	0.190261	0.295122	0.238766
1448	-0.0253899	0.0134581	CSN3	0.194467	0.179146	0.232946	0.230707
1452	0.182692	-0.253783	CSNK1A1	0.0925411	0.0446192	0.212364	0.0946265
1453	-0.0918135	0.309202	CSNK1D	0.107073	2.57845e-11	0.212364	3.22922e-10
1454	-0.0995324	0.255966	CSNK1E	0.0740273	0.0571888	0.212364	0.111694
1455	-0.243387	0.516305	CSNK1G2	0.0158149	4.30768e-14	0.212364	7.96712e-13
1456	0.265309	-0.366534	CSNK1G3	0.0305837	0.000116103	0.212364	0.000553293
1457	0.181572	-0.289542	CSNK2A1	0.0794586	0.00121016	0.212364	0.004725
1459	0.0102955	-0.0793969	CSNK2A2	0.135743	0.196356	0.212407	0.243096
1460	-0.13688	0.298361	CSNK2B	0.0901501	0.0258451	0.212364	0.0653613
1462	0.0982287	-0.286482	VCAN	0.0995668	1.81914e-05	0.212364	9.9171e-05
1463	0.0297123	0.0407615	NCAN	0.0654679	0.192546	0.212364	0.240278
1464	-0.101133	0.119187	CSPG4	0.0568581	0.0385952	0.212364	0.0865653
1465	-0.123987	0.11175	CSRP1	0.0705247	0.117325	0.212364	0.179742
1466	-0.0226429	0.0566113	CSRP2	0.105451	0.154123	0.212364	0.211312
1468	-0.185298	0.354745	SLC25A10	0.0699327	2.0827e-10	0.212364	2.32514e-09
1469	0.0132124	-0.0530187	CST1	0.28118	0.196415	0.29694	0.243138
1470	-0.0283403	0.00664889	CST2	0.0809914	0.186027	0.212364	0.235711
1471	-0.215366	0.266729	CST3	0.0705905	0.0197455	0.212364	0.0529761
1472	-0.0431111	0.0322734	CST4	0.127908	0.33893	0.212364	0.35602
1473	-0.011171	-0.00992806	CST5	0.122918	0.17555	0.212364	0.227762
1474	-0.0953955	0.100732	CST6	0.0751259	0.0732939	0.212364	0.13234
1475	-0.0519464	0.0337387	CSTA	0.174439	0.29153	0.222832	0.317076
1476	-0.150905	0.171233	CSTB	0.0680621	0.0858483	0.212364	0.146901
1477	0.099147	-0.0828051	CSTF1	0.0583271	0.13063	0.212364	0.192166
1478	0.107107	0.0243377	CSTF2	0.0895885	0.114822	0.212364	0.177357
1479	0.152548	-0.0656511	CSTF3	0.101071	0.125113	0.212364	0.187102
1482	-0.0415002	0.125319	NKX2-5	0.134896	0.084402	0.212395	0.145192
1485	-0.0394055	0.0845428	CTAG1B	0.224291	0.124575	0.251899	0.186678
1486	0.0668052	-0.321843	CTBS	0.141166	1.90355e-07	0.213152	1.41482e-06
1487	-0.213172	0.497076	CTBP1	0.0506197	2.8546e-30	0.212364	4.04381e-28
1488	0.0948574	-0.0642179	CTBP2	0.0963756	0.198536	0.212364	0.244799
1489	-0.0908054	0.0691147	CTF1	0.136046	0.138686	0.212445	0.19858
1490	-0.0254017	-0.0718153	CTGF	0.165181	0.185572	0.218868	0.235409
1491	0.0746839	-0.179044	CTH	0.135084	0.000319708	0.212395	0.00140943
1493	-0.00142958	0.0328332	CTLA4	0.117931	0.173183	0.212364	0.226088
1495	0.146737	-0.146394	CTNNA1	0.129279	0.0665248	0.212364	0.123937
1496	0.00717384	-0.0148063	CTNNA2	0.436007	0.496163	0.43823	0.499033
1497	-0.139284	0.105614	CTNS	0.0577195	0.0861659	0.212364	0.147285
1499	0.174286	-0.328334	CTNNB1	0.0609678	6.11531e-11	0.212364	7.3139e-10
1500	0.197645	-0.398876	CTNND1	0.115124	8.02227e-14	0.212364	1.43784e-12
1501	0.0519472	-0.00704792	CTNND2	0.139773	0.215288	0.213093	0.257449
1503	0.0717531	-0.0100479	CTPS1	0.0787795	0.0528044	0.212364	0.105886
1506	-0.121325	0.308441	CTRL	0.0914778	0.00297614	0.212364	0.0105438
1508	-0.11136	0.00481901	CTSB	0.0914106	0.242982	0.212364	0.278596
1509	-0.189611	0.16816	CTSD	0.0196526	0.0365744	0.212364	0.08346
1510	0.033595	-0.0345082	CTSE	0.260344	0.249472	0.279709	0.283627
1511	-0.0797041	0.0812726	CTSG	0.134014	0.185384	0.212364	0.235285
1512	-0.173425	0.190554	CTSH	0.0552243	0.00230618	0.212364	0.00842473
1513	-0.0264321	-0.0929388	CTSK	0.14386	0.086553	0.21385	0.147684
1514	-0.0706564	0.0335816	CTSL	0.150401	0.258803	0.215181	0.291031
1515	-0.0140354	0.0713441	CTSV	0.0637835	0.163491	0.212364	0.218796
1519	0.0899829	-0.281556	CTSO	0.064389	0.00369971	0.212364	0.0127208
1520	0.0171404	-0.137342	CTSS	0.15814	0.0352547	0.216712	0.081542
1521	-0.0742401	0.110298	CTSW	0.124079	0.0869529	0.212364	0.148115
1522	-0.209086	0.249898	CTSZ	0.0303143	0.011909	0.212364	0.034936
1523	-0.0449037	0.0808361	CUX1	0.163842	0.1537	0.218523	0.211035
1524	0.0135676	-0.173681	CX3CR1	0.106856	0.0403859	0.212364	0.0887748
1525	0.137305	-0.302353	CXADR	0.0730227	0.00050224	0.212364	0.00213204
1528	-0.0379665	0.0211461	CYB5A	0.0788201	0.214291	0.212364	0.256612
1534	-0.0537095	0.05462	CYB561	0.0990739	0.263293	0.212364	0.29475
1535	-0.260216	0.414377	CYBA	0.0298063	1.34679e-12	0.212364	2.04738e-11
1536	0.0568428	-0.223661	CYBB	0.133412	0.00374301	0.212364	0.0128535
1537	-0.171889	0.297304	CYC1	0.0586326	0.00213066	0.212364	0.00786618
1540	0.138864	-0.297382	CYLD	0.133557	4.84296e-07	0.212364	3.37894e-06
1543	-0.008597	0.0170866	CYP1A1	0.345976	0.502071	0.353783	0.504736
1544	0.00168767	-0.0223142	CYP1A2	0.402819	0.373061	0.406582	0.38552
1545	0.0524122	-0.184541	CYP1B1	0.175629	8.35475e-05	0.223524	0.000407488
1548	-0.00867434	-0.0111918	CYP2A6	0.186993	0.236157	0.228801	0.273199
1549	-0.00136646	-0.0321116	CYP2A7	0.196067	0.237538	0.233896	0.274351
1551	0.0379499	-0.0489126	CYP3A7	0.307169	0.236245	0.319637	0.273236
1553	0.00448659	-0.00374316	CYP2A13	0.383409	0.473238	0.388425	0.477307
1555	0.0193465	-0.0270491	CYP2B6	0.121832	0.178956	0.212364	0.230586
1556	0.0118392	-0.00977806	CYP2B7P	0.0785539	0.183547	0.212364	0.234104
1557	0.0472236	0.0043947	CYP2C19	0.188751	0.527127	0.22996	0.52912
1558	0.0111678	0.0510997	CYP2C8	0.221937	0.262921	0.250403	0.294489
1559	0.00746007	0.0436621	CYP2C9	0.37698	0.255891	0.382338	0.288643
1562	0.00574576	0.0471752	CYP2C18	0.215802	0.241451	0.246197	0.277328
1564	-0.136365	0.394932	CYP2D7	0.0497892	9.69547e-06	0.212364	5.53812e-05
1565	-0.102922	0.285521	CYP2D6	0.0827919	0.00579929	0.212364	0.0188679
1571	-0.0560354	0.206444	CYP2E1	0.086238	0.00348422	0.212364	0.0120623
1572	-0.0160428	0.0434276	CYP2F1	0.192778	0.239321	0.232009	0.275692
1573	-0.00020967	-0.000561174	CYP2J2	0.399865	0.443298	0.403899	0.449245
1576	0.0542725	-0.0578565	CYP3A4	0.22069	0.126095	0.249658	0.187939
1577	0.0212453	-0.0425732	CYP3A5	0.188341	0.136071	0.229759	0.196572
1579	-0.0223881	0.0146189	CYP4A11	0.141919	0.228198	0.213293	0.266932
1580	-0.013158	0.0169489	CYP4B1	0.108784	0.0914435	0.212364	0.152904
1581	-0.0132257	-0.0693531	CYP7A1	0.218937	0.202188	0.248499	0.247639
1582	-0.0477127	0.0187548	CYP8B1	0.200632	0.305464	0.236203	0.328674
1583	-0.107649	0.074226	CYP11A1	0.0459477	0.168506	0.212364	0.22273
1584	-0.00396099	0.0104663	CYP11B1	0.376038	0.511106	0.381443	0.513469
1586	-0.0590033	0.0959556	CYP17A1	0.128506	0.0399012	0.212364	0.0882367
1588	0.00405159	-0.049845	CYP19A1	0.288773	0.25156	0.30325	0.285239
1589	-0.0666522	0.129396	CYP21A2	0.0330628	0.052773	0.212364	0.105849
1591	0.0204334	-0.0549317	CYP24A1	0.206647	0.266008	0.240267	0.296765
1592	0.00251854	-0.00732947	CYP26A1	0.201149	0.235511	0.236579	0.27275
1593	-0.108176	0.147154	CYP27A1	0.0941479	0.115374	0.212364	0.177907
1594	-0.00652525	0.0143153	CYP27B1	0.221527	0.321906	0.250191	0.34216
1595	0.0455947	-0.208163	CYP51A1	0.197739	0.000561648	0.234634	0.00236117
1600	0.0434299	-0.0852291	DAB1	0.241582	0.0562218	0.264758	0.110456
1601	0.0433376	-0.263223	DAB2	0.156749	1.86922e-05	0.21629	0.000101525
1602	0.0445052	-0.0783618	DACH1	0.119051	0.0977007	0.212364	0.159626
1603	-0.119583	0.125943	DAD1	0.130317	0.0582896	0.212364	0.113228
1604	0.017317	-0.18253	CD55	0.225433	0.0380333	0.252722	0.0857217
1605	0.0820255	-0.206427	DAG1	0.140868	0.00383888	0.213152	0.0131473
1606	-0.0572762	0.0598419	DGKA	0.107857	0.152411	0.212364	0.209987
1607	-0.00368634	-0.0877919	DGKB	0.286073	0.0397804	0.300878	0.0881019
1608	-0.00118791	-0.0684725	DGKG	0.17391	0.249386	0.22257	0.283596
1609	-0.197306	0.373921	DGKQ	0.0606176	2.29802e-07	0.212364	1.68833e-06
1610	-0.0220557	0.0174475	DAO	0.307041	0.380596	0.319539	0.391951
1611	-0.0720923	-0.0334188	DAP	0.110597	0.201811	0.212364	0.247352
1612	0.0654333	-0.153679	DAPK1	0.0912851	0.0738173	0.212364	0.133077
1613	-0.295225	0.544529	DAPK3	0.0195906	2.22686e-29	0.212364	2.8203e-27
1615	0.194788	-0.26736	DARS	0.0825105	0.003091	0.212364	0.0108862
1616	-0.0476343	0.293654	DAXX	0.148848	1.17655e-05	0.214704	6.60608e-05
1618	-0.0279307	0.0153469	DAZL	0.213575	0.212065	0.244692	0.255049
1620	-0.015337	0.00508597	BRINP1	0.252558	0.197388	0.273418	0.243885
1621	-0.0252509	0.11402	DBH	0.137291	0.064502	0.212538	0.121327
1622	-0.112034	0.120436	DBI	0.124431	0.078535	0.212364	0.138412
1627	-0.104041	0.304925	DBN1	0.0528196	1.22955e-06	0.212364	8.0776e-06
1628	-0.191338	0.303466	DBP	0.0466436	8.06338e-06	0.212364	4.66155e-05
1629	0.246001	-0.403263	DBT	0.0506559	2.29068e-12	0.212364	3.35172e-11
1630	0.0750989	-0.148827	DCC	0.117415	0.0419255	0.212364	0.090638
1632	-0.254362	0.471632	ECI1	0.0313162	1.53333e-12	0.212364	2.29988e-11
1633	0.267359	-0.346279	DCK	0.0533222	2.77292e-05	0.212364	0.00014649
1634	0.0146592	-0.166715	DCN	0.152967	0.0414536	0.21542	0.0901374
1635	-0.0366547	-0.0319008	DCTD	0.155317	0.302239	0.215879	0.326168
1636	-0.0625141	-0.0389587	ACE	0.216082	0.257971	0.246369	0.290287
1638	0.00562517	-0.0448095	DCT	0.253363	0.263416	0.274041	0.294853
1639	-0.0951693	0.208316	DCTN1	0.089837	0.000575799	0.212364	0.00241376
1641	0.0613329	-0.0150204	DCX	0.158629	0.228537	0.216876	0.267197
1642	0.0587137	-0.122717	DDB1	0.127761	0.146425	0.212364	0.204837
1643	-0.0845026	0.159784	DDB2	0.100889	0.0327011	0.212364	0.0773214
1644	-0.0107955	0.0174034	DDC	0.139641	0.2657	0.213093	0.296542
1645	-0.0813991	0.0619261	AKR1C1	0.114175	0.114357	0.212364	0.176889
1646	-0.0622446	0.0139991	AKR1C2	0.136839	0.391111	0.212445	0.401568
1647	-0.0640669	0.111353	GADD45A	0.14167	0.095452	0.213293	0.157107
1649	-0.13551	0.292966	DDIT3	0.0954738	1.808e-06	0.212364	1.15756e-05
1650	-0.115361	0.136349	DDOST	0.0893525	0.0567626	0.212364	0.111199
1652	-0.226858	0.310595	DDT	0.0348703	0.000273964	0.212364	0.00122413
1653	0.15962	-0.229222	DDX1	0.0692227	3.33706e-05	0.212364	0.000173701
1654	0.329374	-0.504089	DDX3X	0.0223948	8.50436e-16	0.212364	2.00539e-14
1655	0.196206	-0.094628	DDX5	0.0267321	0.106368	0.212364	0.16884
1656	0.270372	-0.476681	DDX6	0.0408052	1.3718e-21	0.212364	6.83187e-20
1657	0.273249	-0.431186	DMXL1	0.0438652	5.18552e-14	0.212364	9.52621e-13
1659	0.162773	-0.200995	DHX8	0.0902357	0.0481322	0.212364	0.0996526
1660	0.341916	-0.380198	DHX9	0.0245693	3.94084e-05	0.212364	0.00020243
1662	0.112482	-0.148284	DDX10	0.118357	0.0317259	0.212364	0.0757079
1663	0.022588	0.222647	DDX11	0.144657	0.0260894	0.213919	0.0658136
1665	0.315945	-0.359075	DHX15	0.0108509	1.18986e-05	0.212364	6.67492e-05
1666	-0.0748348	0.0287526	DECR1	0.169257	0.219219	0.220412	0.260216
1672	-0.0752135	0.0669254	DEFB1	0.0849974	0.106424	0.212364	0.168867
1674	-0.10809	0.128184	DES	0.105481	0.0630475	0.212364	0.119355
1675	-0.191779	0.263516	CFD	0.0792102	0.0019016	0.212364	0.00710832
1676	0.00524267	0.0405552	DFFA	0.122531	0.243537	0.212364	0.279028
1677	-0.00229798	0.170298	DFFB	0.154062	0.0195674	0.215625	0.0526089
1678	0.0389589	0.00231956	TIMM8A	0.0981732	0.146472	0.212364	0.204851
1687	-0.0155949	-0.0713864	DFNA5	0.180362	0.190779	0.225676	0.239133
1690	0.0768814	-0.0259462	COCH	0.054951	0.181235	0.212364	0.232551
1716	-0.163003	0.310983	DGUOK	0.0640493	0.00242532	0.212364	0.0087961
1717	-0.0607413	0.0540965	DHCR7	0.0598922	0.136499	0.212364	0.196877
1718	0.00454339	-0.077858	DHCR24	0.0955138	0.0676963	0.212364	0.125497
1719	0.241295	-0.189138	DHFR	0.0394413	0.0294848	0.212364	0.0719249
1723	-0.16445	0.353631	DHODH	0.0347791	1.68113e-14	0.212364	3.26726e-13
1725	-0.185013	0.428527	DHPS	0.103329	6.72229e-20	0.212364	2.65614e-18
1727	-0.235373	0.1744	CYB5R3	0.0108479	0.0409269	0.212364	0.0895316
1728	0.0172706	-0.026564	NQO1	0.187829	0.212643	0.229359	0.255523
1729	0.174897	-0.26864	DIAPH1	0.0578243	0.000102013	0.212364	0.000490313
1730	0.123754	-0.272377	DIAPH2	0.0490573	0.000114187	0.212364	0.000544565
1731	-0.172846	0.294887	2001-09-01	0.0493205	2.76945e-06	0.212364	1.72969e-05
1733	0.0035677	-0.037865	DIO1	0.137112	0.182707	0.212538	0.233592
1734	0.0648039	-0.205001	DIO2	0.180061	0.0123327	0.225597	0.0359913
1735	-0.0466306	0.119687	DIO3	0.178318	0.00533205	0.224885	0.0175418
1736	0.101733	0.0153389	DKC1	0.0379519	0.131142	0.212364	0.192558
1737	0.187955	-0.364405	DLAT	0.118287	3.47864e-10	0.212364	3.77557e-09
1738	0.120418	-0.269813	DLD	0.120389	6.77772e-06	0.212364	3.97477e-05
1739	0.280649	-0.404229	DLG1	0.0412723	3.87655e-10	0.212364	4.19079e-09
1740	0.0340484	-0.119508	DLG2	0.166633	0.0357996	0.219342	0.0823368
1741	0.0484949	-0.00102016	DLG3	0.158956	0.190323	0.216878	0.238812
1742	-0.102435	0.15459	DLG4	0.0705056	0.0392896	0.212364	0.0874912
1743	0.0542948	-0.0782977	DLST	0.196021	0.13531	0.233896	0.195997
1745	-0.0267905	0.0371206	DLX1	0.377668	0.298436	0.382995	0.322957
1746	-0.00827813	0.0209147	DLX2	0.227127	0.328031	0.254085	0.347184
1747	-0.0126481	0.0690496	DLX3	0.285244	0.149715	0.300155	0.207793
1748	0.0196196	0.0547311	DLX4	0.189585	0.256134	0.230316	0.28883
1749	-0.0656126	0.0729951	DLX5	0.0950254	0.16098	0.212364	0.216695
1750	-0.0227179	0.0424403	DLX6	0.123101	0.18756	0.212364	0.236775
1755	-0.0115148	-0.0199068	DMBT1	0.315699	0.431424	0.326984	0.438299
1756	0.0626733	-0.176511	DMD	0.0732597	0.0727913	0.212364	0.131762
1757	-0.086222	0.11197	SARDH	0.107125	0.0357048	0.212364	0.0822449
1758	0.0326558	-0.0584026	DMP1	0.314377	0.107319	0.325879	0.169855
1759	-0.0691769	0.0928894	DNM1	0.139782	0.0841701	0.213093	0.144976
1760	-0.192146	0.442026	DMPK	0.0554111	3.33815e-20	0.212364	1.37584e-18
1761	0.00769212	0.0522566	DMRT1	0.0667479	0.186905	0.212364	0.236244
1762	-0.216225	0.421214	DMWD	0.0166929	1.36606e-14	0.212364	2.68218e-13
1763	0.243242	-0.130188	DNA2	0.0462618	0.00151944	0.212364	0.00581737
1767	0.091284	-0.142588	DNAH5	0.114113	0.0803173	0.212364	0.140594
1768	0.0629602	-0.0270089	DNAH6	0.182809	0.231406	0.22681	0.269415
1769	0.018108	-0.0156472	DNAH8	0.247228	0.40229	0.269385	0.411588
1770	-0.0306172	-0.0235934	DNAH9	0.13821	0.148507	0.212663	0.206578
1773	-0.0489483	0.170978	DNASE1	0.105711	0.0157911	0.212364	0.0441634
1774	-0.116888	0.15234	DNASE1L1	0.0868428	0.0340924	0.212364	0.0796461
1775	-0.140475	0.401593	DNASE1L2	0.0667995	1.52865e-13	0.212364	2.64083e-12
1776	-0.0712012	0.0544535	DNASE1L3	0.144407	0.231949	0.213919	0.26985
1777	-0.204823	0.269899	DNASE2	0.0203791	4.70925e-07	0.212364	3.293e-06
1778	0.117389	-0.225657	DYNC1H1	0.0672965	0.000778779	0.212364	0.00318031
1780	0.0190692	-0.0905527	DYNC1I1	0.148654	0.139825	0.214704	0.199613
1781	0.212868	-0.359871	DYNC1I2	0.0531358	2.86029e-07	0.212364	2.06962e-06
1783	0.16879	-0.315827	DYNC1LI2	0.0954902	3.96326e-05	0.212364	0.000203254
1785	-0.118633	0.283503	DNM2	0.0677317	0.0147018	0.212364	0.041659
1786	0.143518	0.0522149	DNMT1	0.0325846	0.168454	0.212364	0.222685
1787	0.153532	-0.240607	TRDMT1	0.0173101	0.00767753	0.212364	0.024084
1788	0.0686787	0.103878	DNMT3A	0.0643983	0.0342338	0.212364	0.0799165
1789	0.084338	0.0348902	DNMT3B	0.132301	0.148415	0.212364	0.206503
1791	0.0101994	0.000339972	DNTT	0.289145	0.484903	0.303608	0.488247
1793	0.14834	-0.199571	DOCK1	0.0712359	0.0116724	0.212364	0.0343896
1794	0.0341388	-0.140066	DOCK2	0.154518	0.0178087	0.21566	0.0488488
1795	0.00741767	0.064232	DOCK3	0.188661	0.14055	0.229908	0.20014
1796	-0.149994	0.250078	DOK1	0.0758052	0.00463654	0.212364	0.015536
1797	-0.149147	0.408124	DXO	0.0370335	0.00018465	0.212364	0.000849063
1798	-0.00273647	-0.129144	DPAGT1	0.202583	0.00178205	0.237371	0.00670632
1800	-0.10933	0.135332	DPEP1	0.106892	0.0283204	0.212364	0.0698478
1801	-0.125996	0.257707	DPH1	0.0982282	3.1194e-08	0.212364	2.60677e-07
1802	-0.0287019	0.140933	DPH2	0.100099	0.0767317	0.212364	0.136504
1803	0.000468996	-0.179007	DPP4	0.178072	0.000891766	0.224793	0.00358959
1804	-0.0317462	0.0320163	DPP6	0.214985	0.17897	0.245692	0.230589
1805	-0.0770661	0.0217145	DPT	0.111275	0.219688	0.212364	0.260449
1806	0.109831	-0.266802	DPYD	0.0669871	0.00153902	0.212364	0.00587587
1807	-0.0336074	0.0346696	DPYS	0.155735	0.112639	0.216005	0.175174
1808	0.0137137	-0.113714	DPYSL2	0.164701	0.123728	0.218782	0.185831
1809	0.0128233	-0.133662	DPYSL3	0.226822	0.0140053	0.253847	0.0400153
1810	0.249639	-0.38668	DR1	0.0534325	3.30908e-08	0.212364	2.75743e-07
1811	-0.0210757	-0.0111492	SLC26A3	0.108023	0.191067	0.212364	0.239241
1812	0.0543768	-0.122496	DRD1	0.160271	0.0318584	0.217182	0.0758446
1813	-0.0126598	0.0596365	DRD2	0.223117	0.114439	0.251141	0.176965
1814	-0.0113325	0.0220886	DRD3	0.364136	0.3911	0.370294	0.401568
1815	-0.207736	0.307411	DRD4	0.0357653	1.42965e-06	0.212364	9.29952e-06
1816	0.00621751	0.0146055	DRD5	0.218251	0.281321	0.248028	0.308768
1819	-0.193113	0.409702	DRG2	0.081224	6.19175e-17	0.212364	1.71114e-15
1820	-0.0355557	0.0947128	ARID3A	0.219875	0.0766761	0.249119	0.13647
1821	0.0649501	-0.0390305	DRP2	0.166397	0.232387	0.219202	0.27013
1822	-0.051735	0.185221	ATN1	0.156015	0.050721	0.216126	0.103157
1823	0.0750686	-0.166329	DSC1	0.125135	0.0414644	0.212364	0.0901507
1824	0.100619	-0.142878	DSC2	0.0617185	0.0650265	0.212364	0.122026
1825	0.0332239	-0.0446855	DSC3	0.130138	0.198226	0.212364	0.24462
1826	0.0129836	-0.0169236	DSCAM	0.394056	0.475483	0.398452	0.479394
1827	-0.0259304	-0.0638906	RCAN1	0.18656	0.0989068	0.228636	0.160882
1828	0.0138076	-0.0209665	DSG1	0.103954	0.277989	0.212364	0.306113
1829	0.212701	-0.312018	DSG2	0.0479949	0.0304252	0.212364	0.0735312
1830	-0.00274165	-0.0132206	DSG3	0.197798	0.244422	0.234658	0.279766
1831	-0.0724178	0.0768092	TSC22D3	0.0805335	0.180378	0.212364	0.231747
1832	0.131917	-0.167846	DSP	0.0867662	0.0216874	0.212364	0.0570573
1833	0.0184785	-0.150156	EPYC	0.215466	0.0462051	0.246026	0.0968939
1834	0.061141	-0.0443232	DSPP	0.180046	0.222755	0.225597	0.262928
1836	0.142134	-0.278259	SLC26A2	0.0501205	0.000378647	0.212364	0.00164911
1837	0.0782184	-0.102801	DTNA	0.133494	0.0751993	0.212364	0.134647
1838	-0.115691	0.168268	DTNB	0.0938169	0.0481037	0.212364	0.0996225
1839	-0.0620006	0.00229787	HBEGF	0.159694	0.236928	0.216937	0.273846
1840	-0.0763893	0.0922884	DTX1	0.12503	0.0713808	0.212364	0.130021
1841	-0.175963	0.448672	DTYMK	0.0626784	9.97158e-18	0.212364	3.05603e-16
1842	0.0634405	-0.246172	ECM2	0.151825	0.00304112	0.21533	0.0107462
1843	-0.0693519	0.0441952	DUSP1	0.150424	0.159752	0.215181	0.215844
1844	-0.0967123	0.229056	DUSP2	0.0829509	0.0342033	0.212364	0.0798662
1845	0.024444	-0.185016	DUSP3	0.156067	0.0568219	0.216137	0.111281
1846	-0.0426549	-0.0227942	DUSP4	0.153766	0.153839	0.215508	0.211068
1847	0.00564646	0.00639117	DUSP5	0.111059	0.168217	0.212364	0.22249
1848	0.0156514	-0.0988611	DUSP6	0.22628	0.133271	0.253388	0.194244
1849	-0.0482307	0.0121292	DUSP7	0.0856812	0.184958	0.212364	0.234996
1850	-0.0902565	0.129355	DUSP8	0.0609593	0.00564708	0.212364	0.0184354
1852	-0.034732	0.114103	DUSP9	0.0887408	0.0949711	0.212364	0.156662
1854	-0.0484418	0.19101	DUT	0.141239	0.0385065	0.213152	0.0864548
1855	-0.249731	0.523057	DVL1	0.0362642	1.92431e-16	0.212364	5.00686e-15
1856	-0.115791	0.297251	DVL2	0.0849872	0.0178939	0.212364	0.0490153
1857	0.0878713	-0.0220894	DVL3	0.109333	0.1731	0.212364	0.226088
1859	0.278952	-0.345699	DYRK1A	0.0028463	1.05926e-05	0.212364	6.01465e-05
1861	0.0338948	-0.0997743	TOR1A	0.247314	0.043101	0.269431	0.0923339
1869	-0.0427313	0.25069	E2F1	0.0890272	5.51027e-05	0.212364	0.000277093
1870	0.0548729	0.05936	E2F2	0.0896313	0.125189	0.212364	0.187201
1871	0.18501	-0.176349	E2F3	0.0531603	0.137538	0.212364	0.197855
1874	-0.15015	0.303231	E2F4	0.0677474	0.000972276	0.212364	0.00388099
1875	0.157714	-0.196671	E2F5	0.0487171	0.0236078	0.212364	0.0609221
1876	0.135138	-0.0625043	E2F6	0.0977135	0.151268	0.212364	0.209097
1877	-0.252535	0.581767	E4F1	0.0473714	3.50789e-34	0.212364	7.7109e-32
1879	0.000953658	-0.130959	EBF1	0.121541	0.0805272	0.212364	0.140832
1880	0.0148893	-0.0839288	GPR183	0.157542	0.16476	0.216533	0.219895
1889	-0.0708957	0.0890945	ECE1	0.117066	0.115797	0.212364	0.178286
1890	-0.250287	0.381941	TYMP	0.0293832	2.04967e-09	0.212364	2.02155e-08
1891	-0.251938	0.402476	ECH1	0.0262109	1.26713e-10	0.212364	1.45019e-09
1892	-0.20501	0.316494	ECHS1	0.0601576	1.64325e-05	0.212364	9.02254e-05
1893	-0.0484948	-0.0450348	ECM1	0.142125	0.124905	0.213293	0.186981
1894	0.278288	-0.297035	ECT2	0.0338128	0.00807353	0.212364	0.0251463
1896	0.00264978	-0.0939013	EDA	0.208338	0.017278	0.241383	0.0477147
1901	-0.0107508	-0.0774467	S1PR1	0.0916653	0.100586	0.212364	0.162657
1902	0.0771792	-0.235403	LPAR1	0.113488	1.59773e-05	0.212364	8.78774e-05
1903	0.0740112	-0.139238	S1PR3	0.125058	0.0301882	0.212364	0.0731523
1906	-0.0285174	-0.0196982	EDN1	0.155951	0.202121	0.216117	0.24759
1907	-0.0600591	0.0714008	EDN2	0.115519	0.15164	0.212364	0.20934
1908	-0.0329617	0.0723762	EDN3	0.245654	0.0463696	0.267982	0.0971187
1909	0.0771933	-0.226481	EDNRA	0.16594	0.0235166	0.219106	0.0607581
1910	0.0395767	-0.170213	EDNRB	0.197101	0.0335781	0.234354	0.0788236
1911	0.102552	-0.0351003	PHC1	0.122	0.169868	0.212364	0.223591
1912	-0.162977	0.285543	PHC2	0.0556687	0.00822431	0.212364	0.0255243
1915	0.0188325	-0.00637419	EEF1A1	0.147412	0.193609	0.214354	0.241054
1917	-0.0596531	0.0853516	EEF1A2	0.0578791	0.14697	0.212364	0.205277
1933	-0.109069	0.190219	EEF1B2	0.0749358	0.052775	0.212364	0.105849
1936	-0.274517	0.52779	EEF1D	0.0468722	6.50204e-26	0.212364	5.52644e-24
1937	-0.129471	0.218158	EEF1G	0.0712898	0.0225401	0.212364	0.0588312
1938	-0.106989	0.245712	EEF2	0.12139	0.0251873	0.212364	0.0640704
1939	-0.0607087	0.069109	EIF2D	0.16426	0.162386	0.218659	0.217837
1942	-0.106843	0.228374	EFNA1	0.105949	0.000914535	0.212364	0.00367042
1943	-0.00546619	0.0204045	EFNA2	0.308244	0.183907	0.320529	0.234289
1944	-0.0925166	0.12587	EFNA3	0.147967	0.0193408	0.214415	0.052161
1945	-0.109942	0.222183	EFNA4	0.0690017	0.0577091	0.212364	0.11234
1946	-0.0248071	-0.0145032	EFNA5	0.178928	0.206358	0.225105	0.250947
1947	-0.172397	0.264984	EFNB1	0.0665763	0.00107289	0.212364	0.00424186
1948	0.0644228	-0.130283	EFNB2	0.118783	0.0416646	0.212364	0.0903907
1949	0.00891553	0.0220162	EFNB3	0.289687	0.361414	0.30411	0.37537
1950	0.00639651	-0.119	EGF	0.232466	0.0463839	0.257894	0.0971254
1951	0.0397639	0.0139888	CELSR3	0.162734	0.378249	0.218186	0.389995
1952	0.0732843	-0.0385567	CELSR2	0.0790246	0.18939	0.212364	0.238031
1953	-0.142171	0.232826	MEGF6	0.074055	0.000856446	0.212364	0.00346199
1954	-0.128627	0.210276	MEGF8	0.0816395	0.00653424	0.212364	0.020959
1955	0.176543	-0.238471	MEGF9	0.0771319	0.0117324	0.212364	0.0345238
1956	0.0771677	-0.207451	EGFR	0.0756569	0.0120639	0.212364	0.0352982
1958	-0.0141948	-0.008559	EGR1	0.166785	0.225785	0.21935	0.265196
1959	0.0342236	-0.0759497	EGR2	0.205359	0.118083	0.239322	0.180455
1960	0.0113293	-0.0345227	EGR3	0.159246	0.239195	0.216937	0.275601
1961	-0.0849831	0.152726	EGR4	0.135515	0.011719	0.212407	0.0344898
1962	0.111939	-0.200266	EHHADH	0.104973	0.00846409	0.212364	0.0261118
1964	0.177401	-0.271039	EIF1AX	0.0352178	3.37353e-08	0.212364	2.80868e-07
1965	0.208436	-0.273733	EIF2S1	0.00297063	5.92649e-06	0.212364	3.50458e-05
1967	0.029622	0.0853602	EIF2B1	0.195604	0.070438	0.233644	0.128796
1968	0.107989	-0.149767	EIF2S3	0.0857862	0.0113554	0.212364	0.0335879
1969	-0.106916	0.0986565	EPHA2	0.0897874	0.106598	0.212364	0.169092
1973	-0.0589106	0.134826	EIF4A1	0.115794	0.0506837	0.212364	0.103125
1974	0.154161	-0.100877	EIF4A2	0.0381203	0.107401	0.212364	0.169901
1975	0.122124	-0.13445	EIF4B	0.0728129	0.100422	0.212364	0.162435
1977	0.201178	-0.284575	EIF4E	0.0272656	0.00192418	0.212364	0.00717729
1978	-0.159292	0.252535	EIF4EBP1	0.0459018	0.00311858	0.212364	0.0109632
1979	0.186212	-0.356129	EIF4EBP2	0.0863776	1.23657e-12	0.212364	1.88583e-11
1981	0.0290429	0.0234758	EIF4G1	0.0716156	0.141554	0.212364	0.200882
1982	0.295976	-0.442063	EIF4G2	0.021701	1.0952e-15	0.212364	2.52954e-14
1983	0.209876	-0.301573	EIF5	0.0530292	9.05784e-07	0.212364	6.06945e-06
1984	-0.206208	0.355771	EIF5A	0.042642	5.635e-05	0.212364	0.000282844
1990	-0.0139899	0.0623332	CELA1	0.221454	0.0693007	0.250191	0.12747
1991	-0.166631	0.23506	ELANE	0.0771218	0.00117295	0.212364	0.00460226
1992	0.0159243	-0.121688	SERPINB1	0.173372	0.0468333	0.222343	0.0978201
1993	0.116998	-0.0965803	ELAVL2	0.122036	0.114684	0.212364	0.17723
1994	0.0632695	0.102712	ELAVL1	0.0573382	0.0907928	0.212364	0.152328
1995	0.036187	0.042691	ELAVL3	0.270587	0.228014	0.28806	0.266765
1996	0.103124	-0.186236	ELAVL4	0.148404	0.00015362	0.214622	0.00071637
1997	0.239884	-0.388772	ELF1	0.0536319	3.89264e-06	0.212364	2.36853e-05
1998	0.296477	-0.358059	ELF2	0.0136397	5.1748e-09	0.212364	4.78544e-08
1999	-0.0608003	0.104957	ELF3	0.18318	0.05488	0.227107	0.108748
2000	0.0768392	-0.136299	ELF4	0.0917518	0.0655258	0.212364	0.122674
2001	0.00748466	-0.0393284	ELF5	0.0988144	0.133041	0.212364	0.194031
2002	-0.00198995	0.104831	ELK1	0.156823	0.0940119	0.21629	0.155709
2004	0.18366	-0.389825	ELK3	0.0870762	1.37961e-05	0.212364	7.66079e-05
2005	0.257249	-0.458503	ELK4	0.0758088	4.8108e-11	0.212364	5.84509e-10
2006	-0.091375	0.116564	ELN	0.0874222	0.127584	0.212364	0.189283
2009	0.0847336	-0.213551	EML1	0.126352	0.00496326	0.212364	0.0164816
2010	-0.212686	0.408946	EMD	0.063527	1.998e-10	0.212364	2.23318e-09
2011	-0.0462462	0.102748	MARK2	0.202048	0.0650855	0.23717	0.122113
2012	0.00629454	-0.157679	EMP1	0.16888	0.00384605	0.220289	0.0131672
2013	0.0517077	-0.0365342	EMP2	0.112805	0.111907	0.212364	0.174446
2014	-0.189432	0.189813	EMP3	0.0579197	0.0354129	0.212364	0.0817917
2015	-0.0634175	-0.0130127	ADGRE1	0.12866	0.258991	0.212364	0.291127
2016	-0.0315701	0.113622	EMX1	0.123393	0.0706435	0.212364	0.129109
2017	-0.0536828	0.171444	CTTN	0.146781	0.0010755	0.214242	0.00425131
2018	-0.0386814	-0.025365	EMX2	0.207324	0.368418	0.240665	0.3814
2019	-0.0562432	0.0775856	EN1	0.116331	0.0855474	0.212364	0.146504
2020	-0.00953945	0.0514132	EN2	0.209392	0.198216	0.241915	0.24462
2021	-0.288927	0.430985	ENDOG	0.0206748	2.94131e-10	0.212364	3.22347e-09
2022	-0.219068	0.170437	ENG	0.0438186	0.103772	0.212364	0.166251
2023	-0.0833205	0.123576	ENO1	0.0838459	0.106664	0.212364	0.169183
2026	-0.00347091	0.0566095	ENO2	0.150534	0.238036	0.215181	0.274708
2027	-0.133843	0.380823	ENO3	0.07448	5.05089e-10	0.212364	5.40533e-09
2028	0.0756805	-0.25459	ENPEP	0.112416	0.000136823	0.212364	0.000644323
2029	-0.0759172	0.204652	ENSA	0.117803	0.0224953	0.212364	0.0587383
2030	-0.0537308	0.0153488	SLC29A1	0.181461	0.318618	0.226191	0.339287
2033	0.251986	-0.455685	EP300	0.0465479	3.74299e-09	0.212364	3.53836e-08
2034	-0.00804666	-0.173515	EPAS1	0.196353	0.00713642	0.234061	0.0226203
2035	0.198964	-0.215995	EPB41	0.0782303	0.104056	0.212364	0.166608
2036	0.00715065	-0.0198412	EPB41L1	0.208659	0.182724	0.241535	0.233592
2037	0.0976419	-0.232086	EPB41L2	0.0499557	0.0224077	0.212364	0.0585655
2038	-0.056496	0.0448854	EPB42	0.219018	0.27304	0.248531	0.302127
2039	-0.112276	0.145907	DMTN	0.0651252	0.145904	0.212364	0.204406
2040	0.0352246	-0.170541	STOM	0.193435	0.062593	0.232321	0.118859
2041	-0.107132	0.161211	EPHA1	0.0833694	0.00366641	0.212364	0.0126222
2042	0.0687281	-0.202692	EPHA3	0.167665	0.0630585	0.219851	0.119356
2043	0.0630736	-0.177975	EPHA4	0.144551	0.015471	0.213919	0.0434204
2044	0.0114712	-0.12828	EPHA5	0.24054	0.00195367	0.263948	0.00727029
2045	0.0897415	-0.0788285	EPHA7	0.0828809	0.130926	0.212364	0.19244
2046	-0.0373564	0.0995139	EPHA8	0.279444	0.0184504	0.295498	0.050196
2047	-0.00273461	-0.055145	EPHB1	0.0912936	0.147619	0.212364	0.205844
2048	-0.0562568	0.0239142	EPHB2	0.158698	0.368266	0.216878	0.381306
2049	-0.0635061	0.144084	EPHB3	0.0751648	0.0616457	0.212364	0.11755
2050	-0.113986	0.170712	EPHB4	0.131817	0.0222708	0.212364	0.0582555
2051	-0.108785	0.15489	EPHB6	0.0812473	0.00814654	0.212364	0.0253201
2052	-0.135602	0.116579	EPHX1	0.113606	0.0433052	0.212364	0.0926778
2053	-0.073473	0.0387168	EPHX2	0.055856	0.229344	0.212364	0.26778
2054	0.0841386	-0.144737	STX2	0.110539	0.025018	0.212364	0.0637332
2055	-0.0568175	0.00426888	CLN8	0.167399	0.451562	0.219721	0.45689
2056	-0.0385511	0.0722883	EPO	0.24566	0.189196	0.267982	0.237938
2057	-0.101058	0.249121	EPOR	0.0369599	4.74627e-06	0.212364	2.85523e-05
2058	0.19753	-0.3352	EPRS	0.0897829	3.14952e-05	0.212364	0.000164612
2059	0.190969	-0.264484	EPS8	0.058772	5.91123e-06	0.212364	3.49772e-05
2060	0.224923	-0.444668	EPS15	0.0470917	1.36257e-13	0.212364	2.3732e-12
2063	-0.21544	0.454316	NR2F6	0.074692	3.83191e-13	0.212364	6.25803e-12
2064	-0.0320245	0.0221648	ERBB2	0.222968	0.321948	0.251033	0.342185
2065	0.088592	-0.100244	ERBB3	0.0935034	0.0554001	0.212364	0.109449
2066	0.0715574	-0.111759	ERBB4	0.113782	0.057766	0.212364	0.112432
2067	-0.262633	0.416204	ERCC1	0.0253471	1.35508e-15	0.212364	3.09804e-14
2068	-0.177628	0.326364	ERCC2	0.0371864	1.51642e-09	0.212364	1.52551e-08
2069	0.037917	-0.0555826	EREG	0.199505	0.190873	0.235773	0.239184
2070	0.0423566	-0.13435	EYA4	0.269834	0.0473357	0.287515	0.0985357
2071	0.103372	-0.0195044	ERCC3	0.125037	0.213681	0.212364	0.256358
2072	0.264753	-0.435556	ERCC4	0.0521348	0.000669101	0.212364	0.00276429
2073	0.0846622	-0.0294175	ERCC5	0.161073	0.252104	0.217423	0.285731
2074	0.246411	-0.413085	ERCC6	0.0526741	1.95996e-08	0.212364	1.68308e-07
2077	-0.160732	0.440068	ERF	0.0272176	6.69445e-10	0.212364	7.06538e-09
2078	0.0108785	-0.118916	ERG	0.120236	0.0337749	0.212364	0.0791363
2079	0.00523086	0.173103	ERH	0.0988135	0.0371084	0.212364	0.0843447
2081	0.190578	-0.327444	ERN1	0.0848409	0.0112976	0.212364	0.0334607
2091	-0.151269	0.362535	FBL	0.0584594	0.0101059	0.212364	0.0304595
2098	0.0320593	-0.0910229	ESD	0.191054	0.0767732	0.231038	0.136552
2099	0.0512377	-0.054943	ESR1	0.0845558	0.153871	0.212364	0.211078
2100	0.00771166	0.063773	ESR2	0.215474	0.117435	0.246026	0.179882
2101	-0.26091	0.451685	ESRRA	0.0156863	1.70315e-12	0.212364	2.53668e-11
2103	0.000821862	0.0313134	ESRRB	0.282114	0.257096	0.297729	0.289618
2104	0.0657781	-0.166433	ESRRG	0.164335	0.00101371	0.218702	0.0040287
2107	0.237929	-0.342061	ETF1	0.0313624	0.00310553	0.212364	0.0109233
2108	0.0135707	-0.0248456	ETFA	0.194551	0.334007	0.233004	0.352067
2109	-0.251768	0.461678	ETFB	0.0356328	3.06444e-15	0.212364	6.70877e-14
2110	0.100681	-0.193424	ETFDH	0.0932689	0.0194102	0.212364	0.0522672
2113	0.0738139	-0.22557	ETS1	0.100561	0.00776698	0.212364	0.0243023
2114	-0.0436407	-0.0419998	ETS2	0.141651	0.213079	0.213293	0.255915
2115	0.084933	-0.258608	ETV1	0.130197	1.21749e-06	0.212364	8.00385e-06
2116	-0.257517	0.465213	ETV2	0.0500773	4.53413e-19	0.212364	1.63605e-17
2117	0.265497	-0.409434	ETV3	0.0428104	0.000209726	0.212364	0.000956318
2118	-0.0422141	0.132343	ETV4	0.126707	0.0685199	0.212364	0.126508
2119	0.00955574	-0.125863	ETV5	0.146191	0.0970954	0.214153	0.158868
2120	0.0590512	-0.095415	ETV6	0.0716617	0.148833	0.212364	0.206912
2121	0.0507586	-0.18691	EVC	0.18594	0.0100737	0.228221	0.0303815
2122	0.0740748	-0.236002	MECOM	0.154148	0.000151246	0.215652	0.00070633
2123	0.0305415	-0.181803	EVI2A	0.225802	0.00430152	0.253047	0.0145365
2124	0.0532916	-0.182108	EVI2B	0.174038	0.0361495	0.222611	0.082823
2125	-0.133715	0.303924	EVPL	0.0796587	1.2807e-16	0.212364	3.41591e-15
2128	-0.0568888	0.105359	EVX1	0.158552	0.033455	0.216848	0.0786455
2130	-0.110742	0.466653	EWSR1	0.0641483	5.66363e-10	0.212364	6.0173e-09
2131	-0.00433397	-0.119503	EXT1	0.150474	0.0625871	0.215181	0.118859
2132	0.0167032	-0.157641	EXT2	0.174377	0.0528172	0.222832	0.10589
2134	-0.0849805	0.0731814	EXTL1	0.139698	0.20129	0.213093	0.246966
2135	0.1866	-0.296005	EXTL2	0.0416521	4.81243e-08	0.212364	3.89145e-07
2137	-0.0525926	-0.0542089	EXTL3	0.107552	0.319448	0.212364	0.339962
2138	0.0216382	-0.0519827	EYA1	0.34971	0.160316	0.357143	0.21619
2139	0.017405	0.016811	EYA2	0.197848	0.247725	0.234688	0.282481
2140	0.275838	-0.418954	EYA3	0.0577427	7.02594e-06	0.212364	4.10964e-05
2145	-0.00858136	0.0345471	EZH1	0.0965578	0.0652199	0.212364	0.122317
2146	0.112016	0.0647044	EZH2	0.0705601	0.13723	0.212364	0.197514
2147	-0.0370285	0.144231	F2	0.215146	0.00759576	0.24584	0.023872
2149	0.100501	-0.232131	F2R	0.123326	0.0118193	0.212364	0.0347316
2150	0.0605464	-0.145137	F2RL1	0.213539	0.0122183	0.244674	0.0357009
2151	0.0458887	-0.0974939	F2RL2	0.111812	0.118509	0.212364	0.180817
2152	-0.0167989	-0.0767304	F3	0.161811	0.148134	0.217736	0.20624
2153	0.0770512	-0.174748	F5	0.101354	0.00532724	0.212364	0.0175338
2155	-0.00413888	0.0445531	F7	0.11291	0.198542	0.212364	0.244799
2157	0.0971506	-0.24946	F8	0.0997276	0.000156849	0.212364	0.00073018
2158	-0.00450681	0.00301752	F9	0.402629	0.547306	0.406412	0.548799
2159	-0.136055	0.191712	F10	0.121455	0.01886	0.212364	0.0510875
2160	0.0163907	0.000234599	F11	0.342022	0.445195	0.350151	0.4509
2161	-0.168277	0.293524	F12	0.0645085	4.28568e-08	0.212364	3.50104e-07
2162	0.0414833	-0.192325	F13A1	0.144836	0.0271045	0.213919	0.0677222
2165	0.0265926	0.0273455	F13B	0.32036	0.42373	0.33113	0.43118
2166	-0.115019	0.261328	FAAH	0.0692306	0.0267302	0.212364	0.06702
2167	-0.0437202	0.0642681	FABP4	0.176286	0.199771	0.223916	0.245706
2168	-0.0329061	0.109707	FABP1	0.222216	0.086029	0.250569	0.147118
2169	0.00874712	-0.00378608	FABP2	0.38409	0.463696	0.389054	0.468324
2170	-0.0565345	0.028743	FABP3	0.2071	0.300676	0.240589	0.324884
2171	-0.0695812	0.112127	FABP5	0.1101	0.0830012	0.212364	0.143557
2172	-0.0209467	0.0923363	FABP6	0.21168	0.112457	0.243528	0.175019
2173	-0.032979	0.0476097	FABP7	0.134572	0.0798494	0.212364	0.140102
2175	0.059079	0.0613395	FANCA	0.112136	0.129082	0.212364	0.190534
2176	0.122931	-0.0195729	FANCC	0.0797621	0.245318	0.212364	0.280472
2177	0.181402	-0.133011	FANCD2	0.0509612	0.039628	0.212364	0.0879208
2178	0.0167889	0.120441	FANCE	0.121683	0.0936491	0.212364	0.155316
2180	0.0138958	-0.168014	ACSL1	0.167	0.00183291	0.219469	0.00687823
2181	0.147065	-0.290725	ACSL3	0.0759454	5.02601e-10	0.212364	5.38172e-09
2182	0.111844	-0.296077	ACSL4	0.0944099	5.43189e-09	0.212364	5.00383e-08
2184	-0.11935	0.0930303	FAH	0.0380233	0.254376	0.212364	0.28749
2185	-0.0911402	0.102464	PTK2B	0.0968489	0.113348	0.212364	0.175961
2186	0.298154	-0.395872	BPTF	0.0257403	4.12885e-08	0.212364	3.38449e-07
2187	0.206123	-0.193562	FANCB	0.041888	0.0459828	0.212364	0.0965179
2188	0.114127	-0.0733336	FANCF	0.120994	0.156091	0.212364	0.213023
2189	-0.0277573	0.249419	FANCG	0.0743148	0.00376041	0.212364	0.0129063
2191	0.0307651	-0.16755	FAP	0.205556	0.00415982	0.239453	0.0141276
2192	-0.104887	0.0681088	FBLN1	0.0656301	0.117085	0.212364	0.179562
2193	-0.203982	0.492681	FARSA	0.0777297	5.10897e-23	0.212364	2.99705e-21
2194	-0.0214475	0.0362149	FASN	0.137026	0.186498	0.212476	0.236042
2195	0.111266	-0.271506	FAT1	0.0840455	0.00774563	0.212364	0.0242474
2196	0.00804686	-0.0138268	FAT2	0.141041	0.176211	0.213152	0.228295
2197	-0.286681	0.528122	FAU	0.0378887	6.06396e-28	0.212364	6.51501e-26
2199	-0.0633746	0.0270235	FBLN2	0.105437	0.250203	0.212364	0.284205
2200	0.0810627	-0.273363	FBN1	0.112217	0.000741507	0.212364	0.00304138
2201	0.0930227	-0.101728	FBN2	0.13626	0.126068	0.212445	0.187939
2202	0.020288	-0.129274	EFEMP1	0.226207	0.0251912	0.253322	0.0640719
2203	-0.0549162	0.0604889	FBP1	0.0561466	0.169694	0.212364	0.223531
2204	0.0446802	-0.148802	FCAR	0.104075	0.0232443	0.212364	0.0601929
2205	-0.0339495	-0.0207741	FCER1A	0.140602	0.205643	0.213152	0.25038
2206	0.0272025	-0.121974	MS4A2	0.0798337	0.0467742	0.212364	0.0977286
2207	-0.0675518	-0.0185747	FCER1G	0.0959858	0.216751	0.212364	0.258555
2208	-0.0716648	0.106747	FCER2	0.11843	0.150757	0.212364	0.208555
2209	-0.0657804	-0.0313189	FCGR1A	0.13358	0.264801	0.212364	0.295846
2210	-0.0911752	0.019756	FCGR1B	0.095376	0.248382	0.212364	0.282903
2212	-0.0185324	-0.135135	FCGR2A	0.235379	0.0154545	0.259955	0.0433805
2213	-0.0349039	-0.051056	FCGR2B	0.156229	0.288761	0.2162	0.314803
2214	0.00989325	-0.134932	FCGR3A	0.202592	0.0548722	0.237371	0.108744
2215	0.0322967	-0.0870753	FCGR3B	0.233092	0.110813	0.258325	0.173462
2217	-0.203707	0.298146	FCGRT	0.0701093	7.61322e-05	0.212364	0.000373896
2218	0.281057	-0.423365	FKTN	0.025096	1.07807e-16	0.212364	2.89158e-15
2219	-0.0662147	0.105865	FCN1	0.147847	0.0602788	0.214415	0.115763
2220	-0.0673771	0.0998212	FCN2	0.106981	0.0820524	0.212364	0.142496
2222	-0.0394358	-0.040138	FDFT1	0.200293	0.24217	0.23606	0.277986
2224	-0.0941567	0.203472	FDPS	0.102836	0.00231234	0.212364	0.00844239
2230	-0.0588126	-0.0647262	FDX1	0.137443	0.141742	0.212538	0.201014
2232	-0.213714	0.465448	FDXR	0.066547	1.38748e-17	0.212364	4.21177e-16
2235	0.140991	-0.221056	FECH	0.102509	0.00599569	0.212364	0.0194243
2237	0.0186341	0.178332	FEN1	0.0970952	0.0880224	0.212364	0.149263
2239	0.0400294	-0.0932878	GPC4	0.130516	0.0944377	0.212364	0.156102
2241	0.22636	-0.416029	FER	0.069223	1.3877e-18	0.212364	4.66405e-17
2242	-0.20898	0.291352	FES	0.0258604	0.0186193	0.212364	0.0505646
2243	-0.0191752	0.0104432	FGA	0.364397	0.540981	0.3705	0.542684
2244	0.0050089	-0.0400682	FGB	0.349739	0.228551	0.357153	0.267197
2245	-0.0258587	0.151382	FGD1	0.121316	0.081376	0.212364	0.14175
2246	0.0161037	-0.126901	FGF1	0.146472	0.0130894	0.214204	0.0378359
2247	0.0351863	-0.141577	FGF2	0.197736	0.0486034	0.234634	0.10034
2248	-0.00436316	0.067453	FGF3	0.312685	0.0827886	0.324389	0.143358
2250	0.0214677	-0.140178	FGF5	0.200482	0.0480109	0.236114	0.0995194
2252	0.0517164	-0.194532	FGF7	0.192138	0.00136169	0.231644	0.00526611
2253	-0.0543376	0.1871	FGF8	0.149882	0.0016379	0.215102	0.00621615
2254	0.0176427	-0.0244151	FGF9	0.121148	0.234657	0.212364	0.272024
2255	0.044742	-0.168611	FGF10	0.142539	0.0157172	0.213293	0.0439951
2256	-0.0543398	0.034008	FGF11	0.127517	0.113406	0.212364	0.176009
2257	0.0218376	-0.0692765	FGF12	0.241107	0.121278	0.264418	0.183644
2258	-0.0096559	-0.0509922	FGF13	0.334231	0.209944	0.343167	0.253513
2259	-0.0114741	-0.119983	FGF14	0.111785	0.0942992	0.212364	0.15602
2260	-0.00099775	-0.0045232	FGFR1	0.20263	0.399625	0.237387	0.40908
2261	0.00964732	0.139687	FGFR3	0.130268	0.0483863	0.212364	0.100037
2262	0.0239565	0.00306119	GPC5	0.169949	0.307445	0.220708	0.33024
2263	0.0524449	-0.0611552	FGFR2	0.210252	0.198139	0.242542	0.244591
2264	-0.0602246	0.109369	FGFR4	0.209328	0.052333	0.24189	0.105272
2266	-0.00703966	-0.0377955	FGG	0.354239	0.202148	0.361209	0.247607
2267	-0.0300378	-0.0213203	FGL1	0.283308	0.425971	0.298676	0.433267
2268	-0.0624938	0.0428516	FGR	0.103461	0.214199	0.212364	0.256551
2271	-0.00367844	0.0323934	FH	0.0959388	0.196435	0.212364	0.243147
2272	-0.0630844	0.125934	FHIT	0.08934	0.114719	0.212364	0.17727
2273	-0.0159887	-0.0639576	FHL1	0.121219	0.202507	0.212364	0.247904
2274	-0.045463	0.0104448	FHL2	0.167942	0.314258	0.219975	0.335729
2275	-0.192871	0.2184	FHL3	0.0796417	0.0437141	0.212364	0.0931982
2277	-0.0280242	0.0316826	FIGF	0.16318	0.2285	0.218269	0.26717
2280	-0.0950526	0.0601255	FKBP1A	0.120879	0.150393	0.212364	0.208353
2281	-0.0967335	0.104365	FKBP1B	0.101001	0.0901216	0.212364	0.151645
2282	0.052134	-0.0703463	FKBP1AP1	0.198183	0.128077	0.234896	0.189739
2286	-0.32065	0.57429	FKBP2	0.0187041	4.7015e-20	0.212364	1.90491e-18
2287	-0.0117799	0.142137	FKBP3	0.0886593	0.0217286	0.212364	0.0571421
2288	0.00317794	0.115304	FKBP4	0.161938	0.135331	0.217802	0.195997
2289	0.0721147	-0.116155	FKBP5	0.204576	0.0181631	0.238788	0.0495718
2290	0.0214645	0.0192202	FOXG1	0.0945614	0.21378	0.212364	0.256365
2294	-0.0678403	0.0113157	FOXF1	0.102568	0.244813	0.212364	0.280048
2295	-0.0357243	-0.00347504	FOXF2	0.181515	0.223376	0.226191	0.263415
2296	-0.0207275	0.0065966	FOXC1	0.12435	0.134777	0.212364	0.195569
2297	-0.0220685	0.0826193	FOXD1	0.126494	0.159937	0.212364	0.215939
2298	-0.0834074	0.229183	FOXD4	0.148762	3.11085e-05	0.214704	0.000162813
2299	-0.0134774	0.00328241	FOXI1	0.258684	0.376366	0.278394	0.388305
2300	-0.0899397	0.0474979	FOXL1	0.0572959	0.158525	0.212364	0.214934
2301	0.0105579	0.129447	FOXE3	0.189141	0.102054	0.230113	0.164393
2302	0.0101729	0.0957225	FOXJ1	0.192332	0.0643537	0.23171	0.121108
2303	-0.0579568	0.0297645	FOXC2	0.148718	0.186767	0.214704	0.236209
2304	0.00594053	0.0271175	FOXE1	0.351601	0.376125	0.358787	0.388112
2305	0.0860046	0.0129131	FOXM1	0.0525139	0.067851	0.212364	0.125662
2306	-0.0562283	0.10903	FOXD2	0.104181	0.0532818	0.212364	0.106486
2307	-0.211476	0.284321	FOXS1	0.0657606	0.000820511	0.212364	0.00333293
2308	0.0560154	-0.237369	FOXO1	0.1543	0.00046286	0.21566	0.00197937
2309	0.187796	-0.244454	FOXO3	0.079912	0.00505519	0.212364	0.016749
2310	0.176997	-0.225414	FOXO3B	0.0701904	0.0365568	0.212364	0.0834489
2312	0.058525	-0.18821	FLG	0.13577	0.0028682	0.212407	0.0102049
2313	-0.000542601	-0.123275	FLI1	0.186942	0.0469013	0.228797	0.0979055
2314	-0.134846	0.192757	FLII	0.0995556	0.0418004	0.212364	0.0905296
2315	0.145024	-0.255935	MLANA	0.0679743	1.41292e-06	0.212364	9.19386e-06
2316	-0.0564516	0.0422437	FLNA	0.107619	0.172809	0.212364	0.225925
2317	0.0580747	-0.0558428	FLNB	0.173309	0.166203	0.222306	0.220908
2318	-0.0852566	0.039412	FLNC	0.127246	0.224064	0.212364	0.26392
2319	-0.121525	0.214791	FLOT2	0.0983119	0.00187827	0.212364	0.00703075
2321	0.122513	-0.323369	FLT1	0.108694	2.98351e-08	0.212364	2.50139e-07
2322	0.0662898	-0.0212449	FLT3	0.164606	0.16748	0.218782	0.221914
2323	-0.190605	0.336879	FLT3LG	0.0520593	4.71088e-08	0.212364	3.81579e-07
2324	-0.114386	0.143989	FLT4	0.105311	0.0226042	0.212364	0.0589457
2326	0.0394739	-0.135241	FMO1	0.207398	0.0151254	0.240672	0.0426571
2327	0.0286349	-0.106651	FMO2	0.182694	0.150481	0.226785	0.208433
2328	-0.00529864	-0.0726005	FMO3	0.283177	0.157048	0.298587	0.213643
2329	0.00221913	-0.0839342	FMO4	0.236721	0.118887	0.261001	0.181206
2330	0.0314879	-0.107751	FMO5	0.119271	0.0915851	0.212364	0.153036
2331	-0.0375489	-0.0734158	FMOD	0.126101	0.166531	0.212364	0.221152
2332	0.259129	-0.270555	FMR1	0.0485612	0.00129468	0.212364	0.00502732
2334	0.0495634	-0.159768	AFF2	0.162861	0.0189356	0.218227	0.0512536
2335	0.0700655	-0.237847	FN1	0.125311	0.0243892	0.212364	0.0624509
2339	0.0684235	-0.101485	FNTA	0.123907	0.0674715	0.212364	0.125213
2342	-0.00114545	0.00466933	FNTB	0.102631	0.264969	0.212364	0.295985
2346	0.0578272	-0.111931	FOLH1	0.122134	0.0769785	0.212364	0.136668
2348	-0.06969	0.0612103	FOLR1	0.129511	0.15417	0.212364	0.211336
2350	-0.116055	0.0779972	FOLR2	0.104087	0.138945	0.212364	0.198786
2352	-0.084971	0.120995	FOLR3	0.107801	0.0691596	0.212364	0.127284
2353	-0.0444488	0.0343811	FOS	0.146018	0.170291	0.214153	0.223932
2354	-0.0585999	0.0539954	FOSB	0.14141	0.232892	0.213152	0.270552
2355	0.0200785	-0.109592	FOSL2	0.178695	0.0534376	0.224935	0.106708
2356	-0.242121	0.40679	FPGS	0.0422439	2.74489e-11	0.212364	3.43093e-10
2357	-0.0365309	-0.0863357	FPR1	0.200243	0.142587	0.23606	0.201674
2358	0.0398115	-0.096656	FPR2	0.0834604	0.164298	0.212364	0.219539
2359	0.071648	-0.204968	FPR3	0.118174	0.000243312	0.212364	0.00109795
2395	-0.00729071	0.0133705	FXN	0.132036	0.147831	0.212364	0.205983
2444	0.148409	-0.289814	FRK	0.112	2.58428e-08	0.212364	2.18101e-07
2475	0.218834	-0.325475	MTOR	0.0754596	0.00435863	0.212364	0.0147062
2483	-0.0112879	0.132028	FRG1	0.132521	0.0685409	0.212364	0.126535
2487	-0.0423258	-0.0454563	FRZB	0.115336	0.303229	0.212364	0.326867
2491	0.235658	-0.25548	CENPI	0.0292205	0.0771267	0.212364	0.136799
2494	0.0733936	-0.193833	NR5A2	0.10567	0.0135352	0.212364	0.0388777
2495	-0.161624	0.146702	FTH1	0.091056	0.0655626	0.212364	0.122731
2498	-0.211061	0.305378	FTH1P3	0.0404415	2.02482e-06	0.212364	1.28647e-05
2512	-0.207308	0.229918	FTL	0.0391116	0.00367617	0.212364	0.0126536
2515	0.0229625	-0.00824594	ADAM2	0.311682	0.325011	0.323437	0.344598
2516	-0.00962604	0.0758408	NR5A1	0.239385	0.0966925	0.263118	0.158412
2517	-0.0442793	-0.0636409	FUCA1	0.139004	0.192598	0.21277	0.240326
2519	-0.0279784	-0.0213422	FUCA2	0.191894	0.233215	0.231531	0.270713
2521	-0.0905709	0.493532	FUS	0.0923333	5.94858e-22	0.212364	3.07461e-20
2523	0.000756246	0.0349422	FUT1	0.230759	0.2749	0.256647	0.303796
2524	-0.00896635	-0.0426227	FUT2	0.379235	0.312031	0.3844	0.333834
2525	-0.0585818	0.0169272	FUT3	0.169207	0.208469	0.220412	0.252576
2526	-0.00599412	-0.0837221	FUT4	0.109059	0.188581	0.212364	0.23753
2527	-0.0239712	0.111534	FUT5	0.0986257	0.0573021	0.212364	0.111832
2528	-0.0638703	0.013945	FUT6	0.153374	0.299322	0.215436	0.323696
2529	-0.15559	0.253904	FUT7	0.060013	0.0211124	0.212364	0.0558442
2530	0.092893	-0.167549	FUT8	0.0426487	0.0378915	0.212364	0.0855456
2531	0.118363	-0.264893	KDSR	0.0673222	8.16343e-06	0.212364	4.70942e-05
2532	-0.0828796	0.111771	ACKR1	0.125352	0.142072	0.212364	0.201281
2533	0.0855315	-0.220317	FYB	0.127074	0.0139285	0.212364	0.0398278
2534	-0.026352	-0.00227407	FYN	0.161777	0.260015	0.217722	0.292004
2535	-0.135336	0.249597	FZD2	0.0963065	3.68127e-06	0.212364	2.24922e-05
2537	-0.0906492	0.128416	IFI6	0.128077	0.0550966	0.212364	0.109008
2538	-0.0116327	0.0239595	G6PC	0.420659	0.491485	0.423538	0.494615
2539	-0.125083	0.177118	G6PD	0.063397	0.0624416	0.212364	0.118666
2542	-0.109339	0.182491	SLC37A4	0.105314	0.0070068	0.212364	0.0222551
2547	-0.0584402	0.0309174	XRCC6	0.157947	0.20455	0.216645	0.249494
2548	-0.252065	0.329375	GAA	0.00908242	2.08826e-09	0.212364	2.05749e-08
2549	0.188345	-0.324341	GAB1	0.032291	1.06603e-05	0.212364	6.04588e-05
2550	-0.00444285	0.183399	GABBR1	0.118541	0.0738715	0.212364	0.133119
2551	0.274514	-0.439403	GABPA	0.0320656	8.61942e-14	0.212364	1.54054e-12
2553	0.270747	-0.262109	GABPB1	0.00916128	0.0360208	0.212364	0.0826754
2554	0.00507179	-0.0375608	GABRA1	0.473897	0.308841	0.474941	0.331422
2555	0.0281665	-0.084071	GABRA2	0.244573	0.0910205	0.267197	0.152464
2556	0.0337826	-0.0192484	GABRA3	0.130555	0.317981	0.212364	0.338775
2557	0.0123039	0.00987853	GABRA4	0.310746	0.323794	0.322587	0.34365
2558	-0.00398846	-0.00184412	GABRA5	0.148609	0.247099	0.214704	0.282003
2560	0.0159083	0.00682881	GABRB1	0.435516	0.507295	0.437782	0.509712
2561	0.0769427	-0.210467	GABRB2	0.161422	0.0142777	0.217482	0.0406864
2562	0.0304333	-0.0893976	GABRB3	0.378703	0.047474	0.383943	0.0987376
2563	-0.167742	0.22925	GABRD	0.101705	0.00518557	0.212364	0.0171276
2564	-0.05448	0.0720961	GABRE	0.122067	0.138745	0.212364	0.198604
2565	0.0139649	-0.0513311	GABRG1	0.343189	0.262734	0.351158	0.294331
2566	-0.00584816	-0.069941	GABRG2	0.398315	0.12856	0.402439	0.190145
2567	-0.00575905	-0.00133847	GABRG3	0.190555	0.178796	0.230739	0.230449
2568	0.00383823	0.0148268	GABRP	0.092908	0.121575	0.212364	0.183896
2569	-0.0173501	0.0335912	GABRR1	0.308028	0.36053	0.32034	0.374527
2570	0.102949	-0.0640859	GABRR2	0.0682434	0.171098	0.212364	0.224716
2571	0.00671027	-0.0237423	GAD1	0.229578	0.282993	0.255764	0.310197
2572	0.00987702	-0.00318084	GAD2	0.472061	0.572855	0.473175	0.573845
2576	-0.00450725	0.0602772	GAGE4	0.353166	0.181498	0.360229	0.232731
2580	-0.181187	0.38906	GAK	0.108392	3.13737e-14	0.212364	5.87075e-13
2581	0.117829	-0.26766	GALC	0.101494	0.00502647	0.212364	0.0166712
2582	-0.157977	0.248611	GALE	0.0625367	0.0159322	0.212364	0.0444798
2583	-0.0136077	-0.0219734	B4GALNT1	0.114496	0.182509	0.212364	0.233419
2584	-0.279082	0.475951	GALK1	0.0197718	2.24549e-27	0.212364	2.26336e-25
2585	0.0348979	-0.115913	GALK2	0.176308	0.0805372	0.223916	0.140837
2587	-0.00548187	-0.0605906	GALR1	0.330737	0.130155	0.340091	0.19163
2588	-0.11329	0.104276	GALNS	0.108453	0.147808	0.212364	0.205966
2589	0.149796	-0.348861	GALNT1	0.0817057	2.13089e-12	0.212364	3.13229e-11
2590	-0.0836374	0.0947304	GALNT2	0.138379	0.100383	0.212663	0.162431
2591	0.0668085	-0.150626	GALNT3	0.12515	0.0317297	0.212364	0.0757079
2592	-0.152598	0.271436	GALT	0.0958996	1.59989e-06	0.212364	1.03226e-05
2593	-0.155898	0.257448	GAMT	0.0164364	0.00694609	0.212364	0.0220916
2595	0.155015	-0.285502	GANC	0.0807087	0.00138823	0.212364	0.00536227
2596	-0.050573	0.00802888	GAP43	0.216925	0.381144	0.247005	0.392473
2597	-0.095632	0.195966	GAPDH	0.113595	0.05513	0.212364	0.10904
2615	-0.0557699	-0.0407864	LRRC32	0.164106	0.252709	0.218604	0.286236
2617	-0.00687321	-0.0715453	GARS	0.0988413	0.163779	0.212364	0.219029
2618	0.184894	-0.225418	GART	0.0697035	0.00244763	0.212364	0.00886691
2619	-0.0299489	-0.0623737	GAS1	0.132915	0.173041	0.212364	0.226088
2620	0.0413116	-0.0140633	GAS2	0.201762	0.158853	0.236979	0.215165
2621	-0.191993	0.235548	GAS6	0.0489432	0.00373758	0.212364	0.0128372
2622	-0.109586	0.313163	GAS8	0.0839772	1.78757e-06	0.212364	1.14524e-05
2623	-0.0879339	0.140936	GATA1	0.123062	0.0417126	0.212364	0.090464
2624	-0.0379848	0.0771144	GATA2	0.165547	0.180011	0.218976	0.231399
2625	0.0123659	-0.00715213	GATA3	0.0859121	0.109488	0.212364	0.172238
2626	0.00343819	0.0344535	GATA4	0.37618	0.351615	0.381547	0.366746
2627	-0.037666	0.0161614	GATA6	0.161053	0.138231	0.217423	0.198211
2628	0.0457917	-0.130456	GATM	0.169445	0.0742188	0.220419	0.133562
2629	-0.0672622	-0.0515993	GBA	0.169727	0.13965	0.220537	0.199468
2630	-0.222162	0.294453	GBAP1	0.0621148	0.000556863	0.212364	0.00234363
2631	0.0802245	-0.119139	GBAS	0.141179	0.00623361	0.213152	0.0200896
2632	0.127041	-0.325379	GBE1	0.0591024	3.1414e-15	0.212364	6.85801e-14
2633	0.0583215	-0.104693	GBP1	0.104312	0.127763	0.212364	0.189378
2634	-0.0284653	-0.0137193	GBP2	0.199101	0.299379	0.235458	0.323739
2635	0.0116204	-0.0432154	GBP3	0.239457	0.244644	0.263182	0.279936
2636	-0.00296913	0.0486068	GBX1	0.32719	0.248843	0.337042	0.283233
2637	-0.0542151	0.0404042	GBX2	0.140204	0.245426	0.213152	0.28056
2639	-0.207279	0.48143	GCDH	0.0576805	4.34276e-15	0.212364	9.28981e-14
2642	-0.0790543	0.184945	GCGR	0.0927222	2.0156e-05	0.212364	0.000108888
2643	0.087034	-0.179681	GCH1	0.109039	0.0462511	0.212364	0.0969427
2644	-0.198338	0.286605	GCHFR	0.0191639	0.0219139	0.212364	0.057487
2645	-0.109985	0.171756	GCK	0.120993	0.000234821	0.212364	0.00106139
2646	-0.0710917	0.113454	GCKR	0.129055	0.0812115	0.212364	0.141563
2647	-0.267324	0.501647	BLOC1S1	0.0626801	1.81673e-07	0.212364	1.35345e-06
2648	-0.125939	0.386	KAT2A	0.050703	1.455e-19	0.212364	5.54292e-18
2649	0.131992	-0.156749	NR6A1	0.122632	0.0348061	0.212364	0.0808296
2650	0.0815371	-0.151725	GCNT1	0.13026	0.00314211	0.212364	0.0110337
2651	0.0286365	-0.0406845	GCNT2	0.0977364	0.230365	0.212364	0.268611
2653	-0.0295149	0.119183	GCSH	0.201676	0.0562061	0.236921	0.110437
2657	-0.074628	0.169558	GDF1	0.125521	0.000577675	0.212364	0.00242057
2660	0.0676278	-0.00236899	MSTN	0.16422	0.167188	0.218659	0.221684
2661	0.00308582	0.0341215	GDF9	0.177872	0.152795	0.224758	0.210314
2662	-0.04917	0.0254933	GDF10	0.170269	0.219785	0.22089	0.260516
2664	-0.101992	0.25661	GDI1	0.0717845	0.000259638	0.212364	0.00116612
2665	0.0909479	-0.217418	GDI2	0.0523819	0.00200661	0.212364	0.00744557
2668	0.0318833	-0.0661591	GDNF	0.295686	0.156544	0.309558	0.213229
2669	0.00579498	-0.066871	GEM	0.205146	0.128528	0.239163	0.190113
2670	-0.0753516	0.134941	GFAP	0.158855	0.0963698	0.216878	0.158134
2671	-0.221626	0.463978	GFER	0.0404029	2.2143e-07	0.212364	1.63247e-06
2672	0.00678799	-0.00100159	GFI1	0.142053	0.221524	0.213293	0.262025
2673	0.155607	-0.342103	GFPT1	0.111834	1.19531e-10	0.212364	1.37291e-09
2674	0.0673344	-0.0371933	GFRA1	0.147026	0.135758	0.214272	0.196328
2675	-0.0850001	0.107562	GFRA2	0.088015	0.13923	0.212364	0.199061
2676	-0.00319272	0.0884276	GFRA3	0.0625392	0.105377	0.212364	0.167877
2677	-0.0326655	-0.156399	GGCX	0.148074	0.0251096	0.214447	0.0639067
2678	-0.140562	0.15669	GGT1	0.0442603	0.0594483	0.212364	0.114664
2679	-0.15462	0.197466	GGT3P	0.0642313	0.00975416	0.212364	0.0295343
2681	-0.0648029	-0.0319761	GGTA1P	0.133627	0.217186	0.212364	0.258815
2683	0.0528106	-0.220322	B4GALT1	0.134019	2.53054e-06	0.212364	1.59086e-05
2686	-0.0944834	0.202713	GGT7	0.118943	0.00670892	0.212364	0.0214397
2687	-0.21849	0.26914	GGT5	0.056833	0.0210835	0.212364	0.0557986
2688	-0.0917286	0.122711	GH1	0.111985	0.0635548	0.212364	0.120045
2689	-0.0139006	0.0145183	GH2	0.278756	0.370444	0.294917	0.383167
2690	0.0583518	-0.152505	GHR	0.203318	0.0445947	0.237855	0.0946116
2691	-0.0412875	0.0554652	GHRH	0.120693	0.24887	0.212364	0.283247
2692	-0.0279495	0.0342987	GHRHR	0.177923	0.279759	0.224758	0.307602
2693	5.71e-05	-0.0158141	GHSR	0.589835	0.484878	0.589897	0.488247
2694	0.0121712	0.0240053	GIF	0.424264	0.383245	0.426853	0.394433
2695	-0.0353797	0.0321509	GIP	0.281032	0.339309	0.296816	0.356379
2696	-0.0191952	0.139654	GIPR	0.108574	0.0415512	0.212364	0.0902419
2697	0.051869	-0.13922	GJA1	0.1613	0.0268069	0.217469	0.0671807
2700	0.048968	-0.0923908	GJA3	0.259161	0.0655173	0.278814	0.12267
2701	-0.180148	0.195194	GJA4	0.081964	0.0165655	0.212364	0.0460062
2702	-0.026703	-0.111598	GJA5	0.211137	0.0200649	0.243165	0.0536299
2705	-0.0531264	-0.000308897	GJB1	0.163808	0.305998	0.218523	0.32911
2706	0.0209375	-0.0990896	GJB2	0.248407	0.0783633	0.27028	0.13819
2707	-0.0378772	0.0855542	GJB3	0.0924846	0.0748836	0.212364	0.134303
2709	-0.0656425	0.0855486	GJB5	0.151256	0.121708	0.215252	0.184014
2710	0.108692	-0.165996	GK	0.103183	0.00203591	0.212364	0.00754402
2713	0.186515	-0.304538	GK3P	0.0751109	1.53182e-05	0.212364	8.44952e-05
2717	-0.0348393	0.0412983	GLA	0.207676	0.298498	0.240921	0.323006
2719	0.0118595	-0.0188496	GPC3	0.232763	0.431605	0.258067	0.43846
2720	0.00487262	-0.166575	GLB1	0.18019	0.0496516	0.225627	0.101805
2729	0.162758	-0.283492	GCLC	0.0693427	4.65899e-08	0.212364	3.78177e-07
2730	0.196422	-0.378913	GCLM	0.0583273	1.71187e-10	0.212364	1.93257e-09
2731	0.01564	0.0605547	GLDC	0.221734	0.173258	0.250306	0.226107
2733	0.139774	-0.16289	GLE1	0.0558487	0.0328392	0.212364	0.0775521
2734	-0.0428115	-0.14021	GLG1	0.122071	0.0717439	0.212364	0.130421
2735	-0.0320137	0.0585478	GLI1	0.192818	0.237586	0.232009	0.274364
2736	-0.00159767	-0.04437	GLI2	0.195786	0.161517	0.233792	0.217081
2737	0.0829434	-0.157357	GLI3	0.135626	0.0364339	0.212407	0.0832849
2738	-0.268975	0.47276	GLI4	0.0516526	7.756e-22	0.212364	3.95535e-20
2739	0.111558	-0.109386	GLO1	0.148427	0.0853419	0.214622	0.146248
2740	0.0442156	-0.092919	GLP1R	0.121017	0.084099	0.212364	0.144893
2741	0.0394519	-0.0440912	GLRA1	0.257418	0.30814	0.277272	0.330837
2742	0.00777426	-0.0141913	GLRA2	0.312148	0.402441	0.323884	0.41172
2743	0.0588042	-0.132782	GLRB	0.182771	0.103611	0.22681	0.16609
2744	0.124573	-0.278242	GLS	0.0690944	0.00653577	0.212364	0.020959
2745	-0.063664	-0.0123197	GLRX	0.142631	0.2574	0.21335	0.289795
2746	0.0737698	-0.172343	GLUD1	0.137934	0.108205	0.212627	0.170764
2747	0.215698	-0.353497	GLUD2	0.0424604	6.52757e-06	0.212364	3.83512e-05
2752	0.0442991	-0.0989011	GLUL	0.0777611	0.0717233	0.212364	0.13041
2760	-0.0310235	-0.0841417	GM2A	0.172704	0.0948075	0.221992	0.156504
2762	-0.0747791	0.0979976	GMDS	0.133146	0.0674933	0.212364	0.125242
2764	0.281977	-0.420284	GMFB	0.0161092	5.65169e-16	0.212364	1.36814e-14
2766	-0.0808162	0.0917886	GMPR	0.147111	0.0930543	0.214272	0.154611
2767	0.130461	-0.180591	GNA11	0.0919907	0.0372008	0.212364	0.0844707
2768	0.00698579	-0.128601	GNA12	0.1345	0.0701069	0.212364	0.128406
2769	-0.143853	0.188254	GNA15	0.0629349	0.0360638	0.212364	0.0827058
2770	0.0278727	-0.145776	GNAI1	0.135731	0.0494375	0.212407	0.101508
2771	-0.198027	0.221653	GNAI2	0.0813172	0.000760905	0.212364	0.00311463
2773	0.188239	-0.279072	GNAI3	0.0603905	7.72873e-08	0.212364	6.06999e-07
2774	0.0711614	-0.177165	GNAL	0.154368	0.0264358	0.21566	0.0665034
2775	-0.0140271	-0.00177323	GNAO1	0.308634	0.348259	0.320851	0.36392
2776	0.193738	-0.35969	GNAQ	0.0247096	8.14428e-15	0.212364	1.65693e-13
2778	-0.0507426	0.122753	GNAS	0.12189	0.109987	0.212364	0.172663
2779	0.0143622	0.0934743	GNAT1	0.249315	0.0892285	0.27104	0.150634
2780	0.0502784	-0.141823	GNAT2	0.124133	0.02943	0.212364	0.0718305
2781	-0.00385474	0.0774487	GNAZ	0.225541	0.141048	0.252828	0.200497
2782	0.0778291	-0.156482	GNB1	0.133244	0.00413412	0.212364	0.0140503
2783	-0.270451	0.467544	GNB2	0.0173114	5.71097e-23	0.212364	3.31965e-21
2784	-0.0981653	0.243766	GNB3	0.0366905	0.0187295	0.212364	0.050806
2785	-0.0503096	0.119508	GNG3	0.130885	0.0625141	0.212364	0.118768
2786	0.0181348	0.00336787	GNG4	0.165716	0.253983	0.21903	0.287185
2787	-0.111013	0.184045	GNG5	0.123366	0.0909055	0.212364	0.152432
2788	-0.122081	0.190775	GNG7	0.100334	0.036702	0.212364	0.0836814
2790	-0.0239249	-0.0683364	GNG10	0.16101	0.0823436	0.217423	0.142859
2791	-0.139285	0.0841194	GNG11	0.0924086	0.111713	0.212364	0.174372
2792	-0.00374418	0.0603973	GNGT1	0.254122	0.256179	0.274645	0.288845
2793	-0.11731	0.114969	GNGT2	0.0645224	0.146228	0.212364	0.204719
2794	-0.233553	0.482663	GNL1	0.037893	2.50231e-08	0.212364	2.11744e-07
2796	-0.0474344	0.171368	GNRH1	0.104299	0.0874606	0.212364	0.14864
2797	-0.0776412	0.144273	GNRH2	0.103424	0.00626111	0.212364	0.020151
2798	0.202871	-0.307915	GNRHR	0.048749	1.65206e-05	0.212364	9.0657e-05
2799	0.0856153	-0.35715	GNS	0.097738	0.000332796	0.212364	0.00146409
2800	0.144797	-0.225675	GOLGA1	0.0550912	0.0573408	0.212364	0.111852
2801	-0.0104571	0.0472182	GOLGA2	0.110303	0.181171	0.212364	0.232484
2802	-0.000576805	0.025643	GOLGA3	0.167057	0.249502	0.219483	0.283634
2803	0.278467	-0.460198	GOLGA4	0.0698083	5.85147e-15	0.212364	1.22165e-13
2804	0.211452	-0.375976	GOLGB1	0.0868074	4.5314e-09	0.212364	4.23966e-08
2805	-0.028073	0.0744139	GOT1	0.129435	0.128127	0.212364	0.189799
2806	-0.00490269	-0.0181376	GOT2	0.110692	0.130106	0.212364	0.191588
2810	-0.15656	0.260068	SFN	0.0382976	5.87958e-08	0.212364	4.6909e-07
2811	0.0271466	0.00529055	GP1BA	0.187747	0.41195	0.22931	0.420279
2813	-0.00159116	-0.0181758	GP2	0.0953113	0.235844	0.212364	0.273003
2814	0.0613016	-0.170813	GP5	0.181935	0.0101268	0.226356	0.0305033
2815	-0.0874148	0.109181	GP9	0.10318	0.00980349	0.212364	0.0296696
2817	-0.198743	0.30152	GPC1	0.0588924	3.24169e-05	0.212364	0.000169013
2819	-0.0583626	0.0632245	GPD1	0.181036	0.206937	0.226008	0.251394
2820	0.191848	-0.374274	GPD2	0.0938588	3.4089e-11	0.212364	4.22775e-10
2821	-0.104699	0.137415	GPI	0.0770586	0.169183	0.212364	0.223189
2822	0.0947889	-0.148579	GPLD1	0.111428	0.0177675	0.212364	0.0487567
2823	0.038672	-0.0145403	GPM6A	0.213183	0.355768	0.244463	0.37037
2824	0.0451542	-0.119335	GPM6B	0.0528085	0.109089	0.212364	0.171734
2825	0.00695704	-0.144688	GPR1	0.26958	0.0522751	0.287323	0.105188
2826	-0.246107	0.346513	CCR10	0.0086214	5.61697e-11	0.212364	6.74742e-10
2827	-0.0641688	0.119182	GPR3	0.0654768	0.0603818	0.212364	0.11588
2828	-0.0957867	0.00912899	GPR4	0.131806	0.238765	0.212364	0.275251
2829	0.0515096	-0.164827	XCR1	0.0947032	0.0202802	0.212364	0.0541673
2830	-0.00870026	0.0251091	GPR6	0.312928	0.369487	0.324623	0.382342
2831	0.0121682	-0.0040996	NPBWR1	0.218984	0.318243	0.248531	0.338963
2833	-0.0695382	0.104006	CXCR3	0.127361	0.0909061	0.212364	0.152432
2834	-0.0202528	0.0215454	PRLHR	0.349925	0.472795	0.357305	0.476909
2835	-0.0227029	0.0242707	GPR12	0.117139	0.13765	0.212364	0.197976
2837	-0.0409911	0.0610335	UTS2R	0.121479	0.0945673	0.212364	0.156215
2838	0.0681468	-0.110111	GPR15	0.204637	0.0386688	0.238807	0.0866739
2840	-0.0321186	0.0684815	GPR17	0.115074	0.105248	0.212364	0.1678
2841	0.01532	-0.041061	GPR18	0.166056	0.22778	0.21919	0.266589
2842	0.0771536	0.0196669	GPR19	0.122249	0.133874	0.212364	0.194811
2843	-0.00502471	-0.0527156	GPR20	0.199943	0.198696	0.235949	0.244916
2844	0.0517428	-0.210586	GPR21	0.153937	6.25836e-05	0.215625	0.000311274
2845	0.0418828	-0.0625311	GPR22	0.266257	0.111856	0.284687	0.174419
2846	0.119106	-0.290136	LPAR4	0.0949256	7.07286e-07	0.212364	4.80673e-06
2847	-0.0521208	0.0554888	MCHR1	0.174794	0.227162	0.223014	0.266175
2848	-0.0907972	0.131417	GPR25	0.12925	0.0549648	0.212364	0.108873
2849	0.0302437	-0.0328111	GPR26	0.337889	0.368479	0.346514	0.381423
2850	-0.0107776	0.062837	GPR27	0.108284	0.171549	0.212364	0.22506
2852	-0.0989047	0.152638	GPER1	0.101479	0.0494144	0.212364	0.101493
2853	0.0305344	-0.0989276	GPR31	0.22407	0.0507849	0.251754	0.103254
2857	0.026811	-0.225104	GPR34	0.164067	0.0037506	0.218604	0.0128773
2859	-0.162329	0.386775	GPR35	0.0616759	6.48019e-10	0.212364	6.84302e-09
2861	0.0415685	-0.103095	GPR37	0.0908161	0.0306951	0.212364	0.0740215
2862	0.040341	-0.0445972	MLNR	0.172199	0.204252	0.221711	0.249257
2863	-0.0334549	0.00763699	GPR39	0.181438	0.292594	0.226191	0.31791
2864	-0.0355555	0.117538	FFAR1	0.217275	0.0205789	0.247305	0.0548046
2865	-0.134257	0.207505	FFAR3	0.0762119	0.00480814	0.212364	0.0160389
2867	-0.0231493	0.045613	FFAR2	0.14654	0.323572	0.214217	0.343452
2868	-0.0373923	0.062818	GRK4	0.120451	0.168418	0.212364	0.222664
2869	-0.0935642	0.0800334	GRK5	0.108474	0.105075	0.212364	0.167678
2870	-0.166775	0.435892	GRK6	0.0722807	1.82174e-09	0.212364	1.80982e-08
2872	-0.104645	0.176279	MKNK2	0.0619833	0.0205286	0.212364	0.0546935
2873	-0.211003	0.438913	GPS1	0.0387632	6.51169e-20	0.212364	2.5836e-18
2874	-0.242017	0.410611	GPS2	0.0520959	1.20133e-11	0.212364	1.58552e-10
2875	-0.112531	0.174181	GPT	0.0867365	0.0661139	0.212364	0.123494
2876	-0.314948	0.441002	GPX1	0.0107728	5.65612e-10	0.212364	6.01265e-09
2877	-0.0110087	0.0256071	GPX2	0.244647	0.346153	0.267244	0.362174
2878	-0.0902941	0.0560095	GPX3	0.101232	0.211937	0.212364	0.254991
2879	-0.283984	0.453159	GPX4	0.0678793	1.04921e-15	0.212364	2.43212e-14
2882	-0.04944	0.0616929	GPX7	0.151617	0.186015	0.215305	0.235711
2885	0.0266623	0.0258911	GRB2	0.159671	0.25243	0.216937	0.285988
2886	-0.0356899	0.0739379	GRB7	0.263166	0.0968501	0.282061	0.158548
2887	0.00610495	-0.0627061	GRB10	0.159824	0.179249	0.216937	0.230802
2888	0.0234911	-0.00474237	GRB14	0.232046	0.266737	0.257643	0.297235
2889	0.00733485	-0.101147	RAPGEF1	0.0745105	0.0919857	0.212364	0.15341
2890	-0.0268733	-0.0139627	GRIA1	0.157846	0.154844	0.216621	0.211924
2891	0.0106156	-0.0158765	GRIA2	0.227727	0.266394	0.254517	0.297021
2892	0.00272586	-0.10909	GRIA3	0.239152	0.0229655	0.262944	0.0596728
2893	-0.00698572	-0.00176146	GRIA4	0.154721	0.319231	0.215687	0.33977
2894	-0.0717382	0.0279278	GRID1	0.154281	0.194823	0.21566	0.24195
2895	0.0502816	-0.0322741	GRID2	0.221509	0.311235	0.250191	0.333129
2896	-0.274464	0.322839	GRN	0.0116611	4.18634e-06	0.212364	2.53594e-05
2897	-0.0132086	0.0179995	GRIK1	0.1988	0.30558	0.23522	0.328772
2898	0.0377331	-0.0866731	GRIK2	0.235435	0.0989952	0.260002	0.160958
2899	0.0483162	-0.0431983	GRIK3	0.143245	0.132425	0.213581	0.193571
2900	0.0208475	0.0373458	GRIK4	0.106786	0.260584	0.212364	0.292419
2901	-0.0816972	0.157807	GRIK5	0.105023	0.0150254	0.212364	0.0424253
2902	-0.0706277	0.130953	GRIN1	0.118289	0.0307834	0.212364	0.0741639
2903	0.0447187	-0.148875	GRIN2A	0.22868	0.0184953	0.255121	0.0502922
2904	0.0469397	-0.0898688	GRIN2B	0.0774916	0.150504	0.212364	0.208433
2905	-0.0374106	0.144952	GRIN2C	0.158951	0.0408665	0.216878	0.0894904
2906	-0.121381	0.0910941	GRIN2D	0.0832049	0.0880231	0.212364	0.149263
2907	-0.135507	0.135386	GRINA	0.0691006	0.0825787	0.212364	0.143163
2908	0.113102	-0.333861	NR3C1	0.0858166	6.47668e-08	0.212364	5.14155e-07
2909	0.10134	-0.196213	ARHGAP35	0.112924	0.00842834	0.212364	0.0260436
2911	0.064173	-0.145671	GRM1	0.199395	0.0330343	0.235737	0.0778782
2912	-0.0312825	0.0841884	GRM2	0.157566	0.0939301	0.216533	0.15562
2913	0.0449201	0.0392425	GRM3	0.100316	0.22934	0.212364	0.26778
2914	0.0049838	-0.00691355	GRM4	0.180125	0.224686	0.225626	0.264327
2915	0.0515642	-0.106509	GRM5	0.2158	0.0589263	0.246197	0.114025
2916	-0.0333532	0.0965237	GRM6	0.086044	0.0910898	0.212364	0.152479
2917	-0.00974802	-0.00856643	GRM7	0.164969	0.222076	0.21886	0.262419
2918	0.0759835	-0.150954	GRM8	0.13904	0.0212188	0.21277	0.0560766
2919	-0.0255242	0.0340663	CXCL1	0.138677	0.096103	0.212663	0.157798
2920	-0.0485993	0.0677541	CXCL2	0.102581	0.114137	0.212364	0.176713
2921	-0.022083	0.0575318	CXCL3	0.144446	0.133562	0.213919	0.194475
2922	-0.052124	0.0104033	GRP	0.0658549	0.319706	0.212364	0.340161
2923	-0.0188575	-0.0727562	PDIA3	0.132281	0.175049	0.212364	0.227346
2925	0.0812059	-0.101178	GRPR	0.115523	0.0759398	0.212364	0.135562
2926	0.136386	-0.259082	GRSF1	0.0814266	5.74434e-06	0.212364	3.41058e-05
2931	-0.0842548	0.231212	GSK3A	0.121926	0.000612851	0.212364	0.00255402
2932	0.278522	-0.446277	GSK3B	0.0168663	9.20174e-13	0.212364	1.44005e-11
2934	-0.18255	0.18948	GSN	0.0296783	0.0660194	0.212364	0.123357
2935	0.199426	-0.319395	GSPT1	0.0605764	0.0209657	0.212364	0.055556
2936	0.112782	-0.253251	GSR	0.118505	5.81367e-05	0.212364	0.000290973
2937	-0.136221	0.242146	GSS	0.0828044	0.0355588	0.212364	0.0820496
2938	-0.0255198	0.0240003	GSTA1	0.150748	0.256091	0.215223	0.2888
2939	-0.00187644	-0.0189422	GSTA2	0.130457	0.228608	0.212364	0.267247
2940	-0.0273725	0.00595161	GSTA3	0.221262	0.269742	0.250054	0.299691
2941	0.00145534	-0.0570624	GSTA4	0.177676	0.216992	0.224693	0.258715
2944	-0.0197171	0.0357534	GSTM1	0.324934	0.339511	0.334947	0.356506
2946	-0.0813203	0.138708	GSTM2	0.0783763	0.0366205	0.212364	0.0835418
2947	-0.0267545	0.0586911	GSTM3	0.100198	0.134181	0.212364	0.194991
2948	-0.0978632	0.152018	GSTM4	0.0848532	0.0332043	0.212364	0.0782211
2949	-0.0662295	0.0386747	GSTM5	0.153396	0.153031	0.215436	0.210496
2950	-0.119595	0.150898	GSTP1	0.053822	0.036051	0.212364	0.0826865
2952	-0.04945	0.0331272	GSTT1	0.25587	0.316689	0.276127	0.337721
2953	-0.083377	0.150445	GSTT2	0.165273	0.0307823	0.21888	0.0741639
2954	-0.165861	0.25923	GSTZ1	0.0639366	0.0379987	0.212364	0.085674
2956	0.224798	-0.239554	MSH6	0.073202	0.0149862	0.212364	0.0423459
2957	0.296192	-0.497878	GTF2A1	0.0839594	1.94362e-13	0.212364	3.31873e-12
2958	-0.0318611	0.0814298	GTF2A2	0.137653	0.17256	0.21254	0.225829
2959	0.0615312	-0.039346	GTF2B	0.167942	0.213728	0.219975	0.256358
2960	0.209542	-0.245302	GTF2E1	0.0211703	0.00164666	0.212364	0.00624216
2961	-0.0521282	0.0548881	GTF2E2	0.142567	0.218923	0.213293	0.260026
2962	-0.183634	0.447536	GTF2F1	0.0824231	6.36392e-23	0.212364	3.66577e-21
2963	-0.0123174	0.0894679	GTF2F2	0.138274	0.0769826	0.212663	0.136668
2965	0.220972	-0.304131	GTF2H1	0.0197667	2.53747e-10	0.212364	2.80949e-09
2966	0.0729565	-0.0901607	GTF2H2	0.136776	0.0665308	0.212445	0.123937
2967	0.325067	-0.478988	GTF2H3	0.0181493	2.41172e-14	0.212364	4.58923e-13
2968	-0.101277	0.38436	GTF2H4	0.0591692	0.00366011	0.212364	0.0126051
2969	0.280259	-0.399494	GTF2I	0.0319002	0.000229974	0.212364	0.00104144
2970	0.0841575	-0.0391186	GTF2IP1	0.143517	0.367141	0.213722	0.380347
2971	-0.0606677	0.124595	GTF3A	0.147996	0.0321703	0.214415	0.076397
2972	-0.232477	0.557263	BRF1	0.0402768	5.5596e-37	0.212364	1.68765e-34
2974	0.00904157	0.0342516	GUCY1B2	0.267167	0.34826	0.285436	0.36392
2975	0.00555429	0.0507004	GTF3C1	0.127764	0.135846	0.212364	0.196366
2976	0.165947	-0.161877	GTF3C2	0.0609897	0.0901509	0.212364	0.151664
2977	0.0932961	-0.274116	GUCY1A2	0.121429	1.813e-07	0.212364	1.3512e-06
2978	-0.0362615	0.00326315	GUCA1A	0.19835	0.264174	0.234992	0.295425
2979	-0.0569722	0.197585	GUCA1B	0.10513	0.000138546	0.212364	0.000651476
2980	-0.0252442	0.0652988	GUCA2A	0.318404	0.110114	0.329286	0.172792
2982	0.0850425	-0.258457	GUCY1A3	0.148124	1.9779e-05	0.214503	0.000107033
2983	0.0802367	-0.261209	GUCY1B3	0.128945	2.68892e-09	0.212364	2.60947e-08
2984	0.00931219	-0.0726055	GUCY2C	0.320888	0.14903	0.331515	0.207125
2986	0.0290936	-0.0482194	GUCY2F	0.211553	0.263811	0.243469	0.295192
2987	-0.327169	0.5374	GUK1	0.0230685	6.13573e-21	0.212364	2.80047e-19
2990	-0.148619	0.181924	GUSB	0.0822292	0.00214997	0.212364	0.00792994
2992	0.0217171	-0.181095	GYG1	0.0979965	0.0269414	0.212364	0.067447
2995	-0.178471	0.197479	GYPC	0.0360363	0.0726209	0.212364	0.131528
2996	-0.00920314	-0.0614779	GYPE	0.161048	0.193072	0.217423	0.240729
2997	-0.13891	0.145922	GYS1	0.00386646	0.0207058	0.212364	0.0550963
2998	0.0154831	-0.0266398	GYS2	0.192971	0.308803	0.23207	0.3314
2999	-0.0791594	0.115635	GZMH	0.110017	0.121165	0.212364	0.183596
3000	-0.153149	0.158747	GUCY2D	0.0978493	0.0227084	0.212364	0.0591818
3001	-0.0344233	0.0338961	GZMA	0.169045	0.196194	0.220362	0.242984
3002	-0.0344318	0.0679389	GZMB	0.126397	0.0984495	0.212364	0.160411
3003	-0.00866357	0.00988897	GZMK	0.257205	0.277727	0.277166	0.305966
3004	-0.159998	0.274852	GZMM	0.0652336	2.19097e-05	0.212364	0.000117565
3005	-0.0606536	0.12532	H1F0	0.104626	0.0454848	0.212364	0.0958091
3006	-0.128715	0.183644	HIST1H1C	0.105352	0.0122889	0.212364	0.0358852
3007	0.0176655	-0.0180647	HIST1H1D	0.256803	0.270899	0.276916	0.300511
3008	-0.0622119	0.121666	HIST1H1E	0.221908	0.0218279	0.250395	0.0573246
3009	-0.0386506	0.122934	HIST1H1B	0.180666	0.0558416	0.225815	0.110038
3010	0.0708437	-0.0631897	HIST1H1T	0.128376	0.154	0.212364	0.211193
3012	-0.100673	0.137828	HIST1H2AE	0.127003	0.0357946	0.212364	0.0823352
3013	-0.00745412	0.0199569	HIST1H2AD	0.235187	0.291919	0.259924	0.317377
[truncated: 17,045 more rows]
