# Supplementary material for: Co-regulated gene expression of splicing factors as drivers of cancer progression
Source: Sci Rep. 2019 Apr 2;9:5484. doi: 10.1038/s41598-019-40759-4 (PMC6445126; doi:10.1038/s41598-019-40759-4)
Supplement: Supplementary file 6 — Supplemental Table 5 [file 41598_2019_40759_MOESM6_ESM.xlsx]

## Sheet: Sheet1
Cancer Tissue	Cancer Type	Cancer Type Abbreviation	Tissue Type	Sample Number
Adrenal Gland	Adrenocortical carcinoma	ACC	Solid Primary Tumor	79
Bladder	Bladder urothelial carcinoma	BLCA	Solid Primary Tumor	408
Breast	Breast invasive carcinoma	BRCA	Solid Primary Tumor	1097
Cervix	Cervical squamous cell carcinoma and endocervical adenocarcinoma	CESC	Solid Primary Tumor	305
Bile duct	Cholangiocarcinoma	CHOL	Solid Primary Tumor	36
Colorectal	Colon adenocarcinoma	COAD	Solid Primary Tumor	286
Lymph nodes	Lymphoid neoplasm diffuse large B-cell lymphoma	DLBC	Solid Primary Tumor	48
Esophagus	Esophageal carcinoma	ESCA	Solid Primary Tumor	184
Brain	Gliobastoma multiforme	GBM	Solid Primary Tumor	156
Head and neck	Head and neck squamous cell carcinoma	HNSC	Solid Primary Tumor	520
Kidney	Kidney chromophobe	KICH	Solid Primary Tumor	66
Kidney	Kidney renal clear cell carcinoma Solid Primary Tumor	KIRC	Solid Primary Tumor	531
Kidney	Kidney renal papillary cell carcinoma	KIRP	Solid Primary Tumor	290
Brain	Brain lower grade glioma	LGG	Solid Primary Tumor	516
Liver	Liver hepatocellular carcinoma	LIHC	Solid Primary Tumor	371
Lung	Lung adenocarcinoma	LUAD	Solid Primary Tumor	515
Lung	Lung squamous cell carcinoma	LUSC	Solid Primary Tumor	502
Pleura	Mesothelioma	MESO	Solid Primary Tumor	87
Ovary	Ovarian serous cystadenocarcinoma	OV	Solid Primary Tumor	304
Pancreas	Pancreatic adenocarcinoma	PAAD	Solid Primary Tumor	178
Adrenal Gland	Pheochromocytoma and paraganglioma	PCPG	Solid Primary Tumor	179
Prostate	Prostate adenocarcinoma	PRAD	Solid Primary Tumor	497
Colorectal	Rectum adenocarcinoma	READ	Solid Primary Tumor	94
Soft tissue	Sarcoma	SARC	Solid Primary Tumor	259
Skin	Skin cutaneous melanoma	SKCM	Solid Primary Tumor	103
Stomach	Stomach adenocarcinoma	STAD	Solid Primary Tumor	415
Testis	Testicular germ cell tumors	TGCT	Solid Primary Tumor	150
Thyroid	Thyroid carcinoma	THCA	Solid Primary Tumor	505
Thymus	Thymoma	THYM	Solid Primary Tumor	120
Uterus	Uterine corpus endometrial carcinoma	UCEC	Solid Primary Tumor	176
Uterus	Uterine carcinosarcoma	UCS	Solid Primary Tumor	57
Eye	Uveal melanoma	UVM	Solid Primary Tumor	80
